# Supplementary material for: Live cell tagging tracking and isolation for spatial transcriptomics using photoactivatable cell dyes
Source: Nat Commun. 2021 Aug 17;12:4995. doi: 10.1038/s41467-021-25279-y (PMC8371137; doi:10.1038/s41467-021-25279-y)
Supplement: Supplementary file 3 — Supplementary Data 2 [file 41467_2021_25279_MOESM3_ESM.zip › Supplementary Data 2.txt]

gene.name	p_val	avg_log2FC	pct.1	pct.2	p_val_adj
1	RNA28S5	2.92572637157627e-19	-3.37269982623387	1	1	7.44334046192719e-15
2	MALAT1	3.59908353164091e-14	-2.05875885034689	0.656	1	9.15642841284765e-10
3	AKAP9	1.83646130546551e-13	-1.44729730697886	0.151	0.766	4.67214120723481e-09
4	ANKRD11	4.34528087244149e-13	-1.5549016149123	0.215	0.859	1.10548290675784e-08
5	EEF1A1	5.39244962537185e-12	2.4370461881821	0.828	0.688	1.37189310919085e-07
6	LLGL2	1.02082092438028e-11	-1.73660907972016	0.14	0.672	2.59707051371587e-07
7	DST	2.08760314336102e-11	-1.83026410316222	0.151	0.688	5.31107115702478e-07
8	NEAT1	4.21894431861335e-11	-2.06468127306859	0.194	0.719	1.07334162409842e-06
9	CHD2	6.4518300592449e-11	-1.26727262001264	0.258	0.891	1.6414100853725e-06
10	NDRG1	7.43613400456971e-11	-1.2499267253897	0.022	0.453	1.89182685210258e-06
11	PRPF4B	8.25633943065792e-11	-1.1814349177197	0.129	0.656	2.10049531455368e-06
12	ACSS2	1.22920731455951e-10	-1.17880287778611	0.14	0.688	3.12722632897085e-06
13	BOD1L1	2.1093082735104e-10	-1.46205445013103	0.151	0.656	5.3662911786378e-06
14	TMC5	7.73397312071897e-10	-1.12570891661531	0.086	0.562	1.96760010164211e-05
15	RPS23	1.00657357788257e-09	1.57451062495587	0.849	0.672	2.56082383949105e-05
16	RBM39	1.2193613675188e-09	-1.37699099241937	0.312	0.828	3.10217725510458e-05
17	WDR60	1.25950577621259e-09	-1.19282710988537	0.054	0.469	3.20430864526245e-05
18	EXT1	1.46102637036431e-09	-0.942325831590019	0.011	0.375	3.71699718884384e-05
19	MYH14	1.49755886076878e-09	-1.24850140874219	0.204	0.734	3.80993949768184e-05
20	CYP3A5	1.56494210127378e-09	-1.55966437852396	0.097	0.547	3.98136919985063e-05
21	RNF213	1.58744735570486e-09	-1.61375736024884	0.075	0.516	4.03862481764875e-05
22	RPLP0	1.67766777520092e-09	1.33172449881359	0.925	0.781	4.26815458688865e-05
23	ELF3	1.88218790807347e-09	-1.05219339593934	0.29	0.859	4.78847425692971e-05
24	EPS8L2	1.99813936562677e-09	-1.33791947855862	0.086	0.516	5.08346636009108e-05
25	OPTN	2.17424800060784e-09	-0.915137645706098	0.054	0.469	5.53150433834639e-05
26	LDLR	2.41667523297372e-09	-1.2258366361082	0.28	0.781	6.14826346020844e-05
27	LAMB3	3.1118369568856e-09	-1.35246508872635	0.065	0.469	7.91682440201266e-05
28	ANKRD36C	3.28152975843251e-09	-1.20832907217027	0.075	0.5	8.34853985842815e-05
29	KDM5A	3.91179563189037e-09	-1.0002362647147	0.118	0.578	9.95199926709228e-05
30	MVD	5.86941489669709e-09	-1.24794868930385	0.194	0.703	0.000149323784386871
31	XRN1	5.90565813461739e-09	-0.791028381660124	0.065	0.484	0.000150245848602801
32	NCOR1	6.81773116585577e-09	-1.1590034720542	0.215	0.703	0.000173449898590537
33	FAM13A	9.08838778460967e-09	-1.09774078058645	0.022	0.375	0.000231217673628255
34	SUPT6H	9.08855150533931e-09	-0.927393651855517	0.108	0.547	0.000231221838847337
35	SLC6A8	9.32427760672464e-09	-0.954677516305502	0.065	0.484	0.000237218946592682
36	ZFC3H1	1.16667492150331e-08	-1.06303122581557	0.118	0.562	0.000296813766779658
37	OLFM4	1.30725196148726e-08	1.57778101977049	0.946	0.812	0.000332577971521973
38	MXD1	1.73647703867106e-08	-0.873175088455925	0.022	0.359	0.000441777123408305
39	MYO6	2.13414863516858e-08	-0.953806772321385	0.204	0.688	0.000542948754273238
40	ABCC3	2.54161813396012e-08	-1.04906010656025	0.151	0.594	0.000646613069460794
41	GOLGB1	3.09424759205907e-08	-0.905429736031044	0.301	0.812	0.000787207529895747
42	MGEA5	3.18676843755094e-08	-0.79287291379993	0.183	0.672	0.000810745758197334
43	AKAP13	3.21447118754931e-08	-0.997960447250876	0.172	0.641	0.00081779361482442
44	JUN	3.22964556597101e-08	-1.3697528004083	0.376	0.812	0.000821654128438685
45	HEXIM1	3.24635954883954e-08	-1.01693669691179	0.108	0.547	0.000825906332820266
46	GOLGA4	3.47404061823318e-08	-0.661641774065799	0.301	0.844	0.000883830673684704
47	ABR	3.57154487368031e-08	-0.85841439967182	0.129	0.578	0.000908636731313006
48	KIAA2026	3.69357216224066e-08	-0.899991721622295	0.075	0.469	0.000939681693795645
49	LUC7L3	3.81351197348182e-08	-1.23241251035332	0.237	0.688	0.000970195581173511
50	ARHGAP27	3.8270180895288e-08	-0.859134904647591	0.086	0.5	0.000973631672157021
51	INF2	4.05420139460945e-08	-0.984226352620493	0.118	0.547	0.00103142937680259
52	KMT2C	4.3613911564843e-08	-0.823227991960373	0.151	0.609	0.00110958152412117
53	CHD9	4.37022602165258e-08	-0.779465998052342	0.118	0.562	0.00111182920216863
54	PPP1R13B	4.40444054905511e-08	-0.824459567720565	0.022	0.344	0.00112053372008511
55	RPL5	5.72623156243687e-08	1.21441948167915	0.871	0.734	0.00145681057179956
56	SETX	6.1977192159684e-08	-1.01095688838252	0.086	0.484	0.00157676174573452
57	MYO7B	6.79488410112508e-08	-0.799539200241076	0.086	0.484	0.00172868646416723
58	SMIM22	7.33735683230234e-08	-0.565341601125205	0.054	0.422	0.00186669695170604
59	MTRNR2L2	8.0031338797509e-08	-1.19413207964984	0.602	0.953	0.00203607729034743
60	CC2D1A	8.19760436237556e-08	-0.922899380388404	0.086	0.469	0.00208555252583197
61	CWC25	8.37990626756661e-08	-0.52819497349377	0.011	0.312	0.00213193195353162
62	MED15	8.4242887021413e-08	-0.960708543132851	0.054	0.406	0.00214322328871177
63	FNBP4	8.66106408315659e-08	-0.697626552432724	0.14	0.609	0.00220346131339587
64	UBR2	8.87796898806386e-08	-0.95633341911059	0.075	0.453	0.00225864409025333
65	RPL19	9.3033464477606e-08	1.18065269991912	0.871	0.828	0.00236686436977477
66	RIOK3	9.85637117298319e-08	-0.929497201586741	0.108	0.531	0.00250755939011865
67	RAB11FIP1	1.04539865855443e-07	-0.473987138148277	0.151	0.594	0.00265959872722832
68	FRYL	1.07954623157573e-07	-0.944043755594577	0.086	0.469	0.0027464735677518
69	BTG1	1.1199253902044e-07	-0.399030292079461	0.183	0.672	0.00284920218521901
70	MVP	1.20742356327875e-07	-0.895990572600185	0.065	0.438	0.00307180628733746
71	ANO9	1.32363488671562e-07	-1.2666250003643	0.086	0.438	0.0033674595152932
72	TJP1	1.32593904264193e-07	-0.745416761948555	0.108	0.531	0.00337332151838532
73	RPS6	1.4058949839e-07	0.950458957813938	0.968	0.875	0.00357673742853998
74	NPLOC4	1.62185201804474e-07	-0.829745200458477	0.108	0.516	0.00412615371910762
75	ATHL1	1.8811972000973e-07	-1.45849534422228	0.151	0.547	0.00478595379676753
76	CABIN1	1.90111928623319e-07	-0.826612656861629	0.054	0.406	0.00483663757610587
77	PHKA2	2.07535885439027e-07	-0.807695697023569	0.022	0.328	0.00527992046145428
78	ACAP2	2.10470629532122e-07	-0.767611932949793	0.043	0.375	0.00535458328592672
79	USO1	2.2025163086913e-07	-0.850511481792132	0.097	0.484	0.00560342174094153
80	RPS2	2.30715037124874e-07	1.40139386532478	0.849	0.766	0.00586962125949392
81	MPHOSPH8	2.3814226683749e-07	-1.01108420294874	0.043	0.359	0.00605857741061259
82	BAZ2B	2.46108008132523e-07	-0.846423652078115	0.151	0.578	0.00626123383489952
83	BDP1	2.63678126713841e-07	-0.585273212142523	0.172	0.641	0.00670823522172683
84	DNM2	2.76414857189162e-07	-0.794550248821283	0.247	0.734	0.00703227038174947
85	CGN	2.965816562989e-07	-0.812248677912226	0.043	0.375	0.00754533391790032
86	KLF6	3.10163886564386e-07	-0.972360559501553	0.161	0.594	0.00789087943808455
87	PTMA	3.30562714151232e-07	1.34405949505756	0.806	0.766	0.00840984601072148
88	HSPD1	3.98405190948299e-07	1.76047609445746	0.731	0.625	0.0101358264629157
89	PNISR	4.08376423536479e-07	-0.766304818546686	0.194	0.656	0.0103895045911916
90	RASSF7	4.10462297704936e-07	-0.988770916275618	0.054	0.375	0.0104425713159113
91	MTRNR2L12	4.31483487385611e-07	-0.879961202497502	0.473	0.938	0.0109773714025773
92	PLXNB2	4.34240651062726e-07	-0.916553228946273	0.151	0.562	0.0110475164036868
93	WAC	4.38771639710245e-07	-0.510518017019931	0.086	0.469	0.0111627892858684
94	SPG7	4.71082864038143e-07	-0.864051685869751	0.075	0.406	0.0119848191439944
95	SLC44A4	4.7519892082939e-07	-0.830504168437813	0.108	0.484	0.0120895357448205
96	NADSYN1	4.97793204715029e-07	-0.726990409935472	0.086	0.453	0.012664356921155
97	SLC28A3	5.02026733569772e-07	-0.603213434562184	0.043	0.359	0.0127720621287486
98	GON4L	5.09695859968034e-07	-0.753120232907199	0.011	0.281	0.0129671723734468
99	TMEM41A	5.10915445741643e-07	-0.419808196966476	0.022	0.312	0.0129981998551131
100	RPLP2	5.56960818220686e-07	1.244437209961	0.806	0.672	0.0141696401763525
101	RNPEPL1	5.62097411637614e-07	-0.356811296645067	0.043	0.359	0.0143003202494725
102	PDXDC2P	6.01976208185296e-07	-0.58746977708616	0.054	0.391	0.0153148767124421
103	MT-ND5	6.61334910209252e-07	-1.38367998025624	0.785	0.938	0.0168250214506336
104	TRPC4AP	6.63379118927652e-07	-0.869236582857023	0.032	0.328	0.0168770281646384
105	BAIAP2L1	6.68329322480573e-07	-0.884505567832266	0.097	0.469	0.0170029662932283
106	MT-ND3	6.8732542489118e-07	-1.74373059145974	0.731	0.891	0.0174862461346565
107	GDF15	7.06830209973425e-07	-1.11475086300467	0.129	0.5	0.0179824673719339
108	HOOK2	7.1424829204217e-07	-0.676536621821295	0.108	0.484	0.0181711907978448
109	DHX38	7.22398422388979e-07	-0.668274918171325	0.075	0.422	0.018378538263998
110	HES1	7.60158238589276e-07	-0.785674812225942	0.075	0.422	0.0193391857479498
111	FAM193A	7.68251021171323e-07	-0.836523118164913	0.032	0.328	0.0195450742296196
112	NXF1	8.14524282372691e-07	-0.648644234557768	0.032	0.328	0.0207223122678436
113	MYO15B	8.2795870456893e-07	-0.662878685125858	0.065	0.391	0.0210640974029381
114	ARFGAP1	8.30897561262006e-07	-0.718606667728817	0.097	0.469	0.0211388648560667
115	OS9	8.46624609732693e-07	-0.350467247940382	0.129	0.531	0.0215389766962095
116	CLK3	8.8900235384574e-07	-0.60964338638091	0.032	0.328	0.0226171088841895
117	TRIO	9.62353478898501e-07	-0.736922875742958	0.097	0.453	0.0244832348566568
118	DNHD1	9.73890128105804e-07	-0.755661552061975	0.022	0.297	0.0247767387491397
119	USP40	9.99986254169685e-07	-0.798137893012004	0.043	0.344	0.025440650292331
120	GOLGA2	1.02555094144842e-06	-0.270029570887772	0.14	0.562	0.0260910415013892
121	ZNF266	1.0513517320493e-06	-0.87673026470976	0	0.234	0.0267474394150664
122	MT-ND4L	1.05969976044723e-06	-1.30562613354165	0.538	0.812	0.0269598216055379
123	SP1	1.05995743160366e-06	-0.791229969720672	0.097	0.453	0.0269663770174286
124	FLOT1	1.06428943683097e-06	-0.84095568113289	0.054	0.359	0.0270765875624167
125	NISCH	1.10088885637497e-06	-0.645631993970743	0.022	0.297	0.0280077133950357
126	SRRM1	1.10546415331667e-06	-0.429346288596652	0.183	0.625	0.0281241135245295
127	ACADVL	1.14651406333991e-06	-0.842128371425293	0.355	0.812	0.0291684642854307
128	MOGAT3	1.19653338630882e-06	-0.899369566526687	0.022	0.281	0.0304410058810828
129	EVI5	1.28551803384916e-06	-0.90239719706632	0.043	0.344	0.0327048642991565
130	STAT6	1.37052186097583e-06	-0.825986042777952	0.086	0.438	0.0348674466650861
131	ERCC5	1.44053619624492e-06	-0.408826686714256	0.065	0.406	0.036648681368667
132	PLEKHH1	1.51784130607109e-06	-0.516937270189248	0.043	0.344	0.0386154006677545
133	SPG11	1.54420202120086e-06	-0.568350514591428	0.054	0.375	0.0392860436213711
134	FBXO31	1.58103119129768e-06	-0.909611255438023	0.022	0.281	0.0402230145378043
135	PIGR	1.62002738515042e-06	0.816871611400166	0.978	0.922	0.0412151167056119
136	CCHCR1	1.62998339103257e-06	-0.705713583658157	0.032	0.312	0.0414684074512595
137	RBCK1	1.641355351961e-06	-0.64123831566833	0.194	0.625	0.0417577215092399
138	RSRC2	1.74760599885189e-06	-0.507997900471458	0.183	0.625	0.0444608442167909
139	GPR35	1.75629155191651e-06	-0.559897791281011	0.065	0.391	0.044681813372308
140	KIAA2018	1.8297774408963e-06	-0.546793142081681	0.032	0.312	0.0465513678738429
141	KLF4	1.94496776384347e-06	-0.578957384003953	0.065	0.391	0.0494819248799418
