# Supplementary material for: Live cell tagging tracking and isolation for spatial transcriptomics using photoactivatable cell dyes
Source: Nat Commun. 2021 Aug 17;12:4995. doi: 10.1038/s41467-021-25279-y (PMC8371137; doi:10.1038/s41467-021-25279-y)
Supplement: Supplementary file 5 — Supplementary Data 4 [file 41467_2021_25279_MOESM5_ESM.zip]

Archive with 2 entries (2 files):
- Supplementary Data 4.xlsx
- __MACOSX/._Supplementary Data 4.xlsx
