# Supplementary material for: Live cell tagging tracking and isolation for spatial transcriptomics using photoactivatable cell dyes
Source: Nat Commun. 2021 Aug 17;12:4995. doi: 10.1038/s41467-021-25279-y (PMC8371137; doi:10.1038/s41467-021-25279-y)
Supplement: Supplementary file 5 — Supplementary Data 4 [file 41467_2021_25279_MOESM5_ESM.zip › Supplementary Data 4.xlsx]

## Sheet: Figure 4b, 4c
Supplementary Table 3
Differentially Expressed Genes between each cluster and all other cells
Corresponds to Figure 4b, 4c
Cluster Name	Gene	p_value	Bonferroni adjusted p_value	log Fold Change	% Expressing in Cluster	% Expressing in Rest
Lymphatic Endothelial Cells	Cdh5	6.40718e-66	1.78908e-61	4.26944	0.691	0.006
Lymphatic Endothelial Cells	Gpr116	2.54284e-61	7.10036e-57	4.29365	0.782	0.023
Lymphatic Endothelial Cells	Col4a2	2.74738e-53	7.6715e-49	4.08933	0.691	0.028
Lymphatic Endothelial Cells	Col4a1	2.92222e-52	8.15971e-48	4.62359	0.691	0.03
Lymphatic Endothelial Cells	Epas1	5.55633e-52	1.55149e-47	4.25704	0.764	0.047
Lymphatic Endothelial Cells	Aqp1	3.46087e-49	9.6638e-45	3.91323	0.582	0.006
Lymphatic Endothelial Cells	Podxl	4.24332e-49	1.18486e-44	3.54406	0.655	0.012
Lymphatic Endothelial Cells	Egfl7	5.8236e-49	1.62612e-44	3.09255	0.582	0.006
Lymphatic Endothelial Cells	Eltd1	3.69141e-48	1.03075e-43	3.09734	0.545	0.004
Lymphatic Endothelial Cells	Tie1	4.65646e-47	1.30022e-42	2.63935	0.582	0.008
Lymphatic Endothelial Cells	Flt1	4.23953e-44	1.1838e-39	3.48959	0.691	0.033
Lymphatic Endothelial Cells	Ptprb	4.80739e-44	1.34237e-39	3.98121	0.6	0.011
Lymphatic Endothelial Cells	Clic4	1.27527e-43	3.56093e-39	3.31371	0.709	0.204
Lymphatic Endothelial Cells	Pecam1	1.27563e-43	3.56193e-39	3.1972	0.727	0.051
Lymphatic Endothelial Cells	Ace	4.5604e-40	1.2734e-35	4.38184	0.564	0.023
Lymphatic Endothelial Cells	Robo4	2.64811e-39	7.39432e-35	2.44912	0.455	0.003
Lymphatic Endothelial Cells	Plvap	7.69018e-38	2.14733e-33	2.70111	0.436	0.003
Lymphatic Endothelial Cells	Cd34	1.03295e-37	2.8843e-33	2.96638	0.473	0.007
Lymphatic Endothelial Cells	Slfn5	5.30778e-37	1.48209e-32	3.2049	0.545	0.017
Lymphatic Endothelial Cells	Fgd5	9.54238e-37	2.66452e-32	2.16575	0.491	0.01
Lymphatic Endothelial Cells	Calcrl	1.11705e-36	3.11913e-32	3.17387	0.545	0.022
Lymphatic Endothelial Cells	Sptbn1	3.89093e-36	1.08646e-31	3.17336	0.745	0.18
Lymphatic Endothelial Cells	Akap12	1.32479e-35	3.69922e-31	4.38908	0.6	0.027
Lymphatic Endothelial Cells	Tek	2.7763e-35	7.75227e-31	2.19608	0.382	0.002
Lymphatic Endothelial Cells	Esam	4.06982e-35	1.13642e-30	2.4171	0.436	0.005
Lymphatic Endothelial Cells	Sparcl1	2.58151e-34	7.20836e-30	3.79521	0.527	0.015
Lymphatic Endothelial Cells	Lyve1	3.28492e-34	9.17249e-30	3.18896	0.509	0.013
Lymphatic Endothelial Cells	Cyyr1	8.28757e-34	2.31414e-29	2.50245	0.436	0.007
Lymphatic Endothelial Cells	Adcy4	1.35296e-33	3.77786e-29	2.14146	0.418	0.005
Lymphatic Endothelial Cells	Igfbp7	6.29802e-33	1.75859e-28	3.24252	0.582	0.036
Lymphatic Endothelial Cells	Timp3	1.85703e-32	5.18539e-28	3.09072	0.564	0.024
Lymphatic Endothelial Cells	Tspan7	4.64672e-32	1.2975e-27	2.5986	0.473	0.012
Lymphatic Endothelial Cells	Clic5	1.15561e-30	3.22681e-26	2.73917	0.455	0.01
Lymphatic Endothelial Cells	Sparc	1.30079e-30	3.6322e-26	3.42658	0.527	0.029
Lymphatic Endothelial Cells	Wwtr1	2.2626e-30	6.31785e-26	2.46323	0.527	0.032
Lymphatic Endothelial Cells	Hspb1	4.62888e-30	1.29252e-25	3.5319	0.6	0.045
Lymphatic Endothelial Cells	Tm4sf1	6.19761e-30	1.73056e-25	2.95227	0.491	0.021
Lymphatic Endothelial Cells	Dlc1	3.1315e-29	8.7441e-25	2.31572	0.509	0.022
Lymphatic Endothelial Cells	Rasip1	7.15057e-29	1.99665e-24	2.88483	0.527	0.029
Lymphatic Endothelial Cells	Dock9	1.2316e-28	3.43899e-24	2.4121	0.491	0.02
Lymphatic Endothelial Cells	Shank3	9.92831e-28	2.77228e-23	2.16149	0.364	0.006
Lymphatic Endothelial Cells	Ramp2	1.16642e-27	3.25699e-23	1.99976	0.327	0.002
Lymphatic Endothelial Cells	Fermt2	1.91098e-27	5.33602e-23	2.31152	0.473	0.019
Lymphatic Endothelial Cells	Emcn	4.10219e-27	1.14545e-22	1.91743	0.364	0.006
Lymphatic Endothelial Cells	Acvrl1	4.13495e-27	1.1546e-22	3.17464	0.455	0.028
Lymphatic Endothelial Cells	Gpihbp1	4.41178e-27	1.2319e-22	2.35121	0.291	0.001
Lymphatic Endothelial Cells	Ly6c1	7.52374e-27	2.10085e-22	2.91931	0.364	0.01
Lymphatic Endothelial Cells	Sdpr	9.79511e-27	2.73509e-22	2.86058	0.418	0.012
Lymphatic Endothelial Cells	Luzp1	1.31021e-26	3.6585e-22	2.58174	0.618	0.073
Lymphatic Endothelial Cells	Nrp1	5.03556e-26	1.40608e-21	3.20252	0.509	0.052
Lymphatic Endothelial Cells	Inhbb	5.15525e-26	1.4395e-21	3.39522	0.382	0.011
Lymphatic Endothelial Cells	Scn7a	7.09749e-26	1.98183e-21	2.96884	0.345	0.005
Lymphatic Endothelial Cells	Cd36	1.39414e-25	3.89286e-21	2.89115	0.564	0.069
Lymphatic Endothelial Cells	Eng	2.81597e-25	7.86302e-21	1.92965	0.455	0.022
Lymphatic Endothelial Cells	Cav1	7.47776e-25	2.08801e-20	2.55575	0.436	0.023
Lymphatic Endothelial Cells	S1pr1	8.48935e-25	2.37048e-20	2.29096	0.582	0.058
Lymphatic Endothelial Cells	Tjp1	1.06665e-24	2.97842e-20	2.57733	0.491	0.031
Lymphatic Endothelial Cells	Cd200	4.49755e-24	1.25585e-19	2.20123	0.436	0.019
Lymphatic Endothelial Cells	Adamts9	2.90318e-23	8.10656e-19	2.23294	0.382	0.013
Lymphatic Endothelial Cells	Ptrf	3.01368e-23	8.41509e-19	2.17156	0.509	0.037
Lymphatic Endothelial Cells	Bmpr2	7.95596e-23	2.22154e-18	2.36775	0.491	0.077
Lymphatic Endothelial Cells	Pcdhga9	1.5011e-22	4.19153e-18	1.59875	0.491	0.045
Lymphatic Endothelial Cells	Tmem252	2.18534e-22	6.10213e-18	2.76732	0.345	0.01
Lymphatic Endothelial Cells	Vwf	2.51501e-22	7.02267e-18	3.63591	0.436	0.024
Lymphatic Endothelial Cells	Fendrr	2.56166e-22	7.15292e-18	2.17098	0.291	0.003
Lymphatic Endothelial Cells	Lphn2	8.7115e-22	2.43251e-17	2.24072	0.4	0.03
Lymphatic Endothelial Cells	Zfp46	9.28544e-22	2.59277e-17	2.81132	0.4	0.022
Lymphatic Endothelial Cells	Afap1l1	1.05823e-21	2.95489e-17	2.11325	0.345	0.01
Lymphatic Endothelial Cells	Prss23	1.58422e-21	4.42361e-17	2.21136	0.327	0.007
Lymphatic Endothelial Cells	Adamts4	1.6706e-21	4.66483e-17	2.78328	0.364	0.012
Lymphatic Endothelial Cells	9430020K01Rik	4.16633e-21	1.16337e-16	2.0015	0.418	0.023
Lymphatic Endothelial Cells	Galnt18	4.70627e-21	1.31413e-16	2.00936	0.255	0.002
Lymphatic Endothelial Cells	Ptprg	7.89932e-21	2.20573e-16	1.85282	0.345	0.012
Lymphatic Endothelial Cells	Arhgap29	8.36557e-21	2.33592e-16	2.18485	0.4	0.024
Lymphatic Endothelial Cells	Ly6a	1.04569e-20	2.91987e-16	2.67496	0.418	0.028
Lymphatic Endothelial Cells	Atp8b1	1.46491e-20	4.09046e-16	1.67777	0.345	0.012
Lymphatic Endothelial Cells	Slco2a1	2.12767e-20	5.94109e-16	3.00549	0.327	0.013
Lymphatic Endothelial Cells	Dst	5.59681e-20	1.5628e-15	2.15981	0.673	0.138
Lymphatic Endothelial Cells	Sema3f	1.56247e-19	4.36288e-15	2.16052	0.327	0.01
Lymphatic Endothelial Cells	Sema6a	1.78818e-19	4.99314e-15	1.66859	0.327	0.014
Lymphatic Endothelial Cells	Nfib	2.8191e-19	7.87176e-15	2.12508	0.436	0.031
Lymphatic Endothelial Cells	Ifitm3	3.27698e-19	9.15032e-15	2.31802	0.509	0.08
Lymphatic Endothelial Cells	Ctla2a	4.6146e-19	1.28853e-14	2.71057	0.4	0.026
Lymphatic Endothelial Cells	Adamts1	9.11854e-19	2.54617e-14	2.96306	0.327	0.012
Lymphatic Endothelial Cells	Tspan9	1.4276e-18	3.98629e-14	1.90407	0.327	0.013
Lymphatic Endothelial Cells	Ctnnd1	1.62154e-18	4.52784e-14	1.87384	0.527	0.076
Lymphatic Endothelial Cells	Arhgef12	1.70398e-18	4.75803e-14	2.06997	0.509	0.07
Lymphatic Endothelial Cells	Cnn3	2.24875e-18	6.27918e-14	1.6163	0.364	0.019
Lymphatic Endothelial Cells	Tcf4	2.84409e-18	7.94156e-14	2.35777	0.473	0.086
Lymphatic Endothelial Cells	Lrg1	2.84864e-18	7.95427e-14	2.2562	0.436	0.038
Lymphatic Endothelial Cells	Cd93	3.42424e-18	9.56152e-14	2.61344	0.545	0.156
Lymphatic Endothelial Cells	Ehd4	5.04472e-18	1.40864e-13	2.13078	0.545	0.109
Lymphatic Endothelial Cells	Trp53i11	5.69695e-18	1.59076e-13	2.21559	0.364	0.024
Lymphatic Endothelial Cells	Emp1	7.07962e-18	1.97684e-13	2.65064	0.527	0.109
Lymphatic Endothelial Cells	Dennd5b	7.27743e-18	2.03208e-13	2.47321	0.345	0.017
Lymphatic Endothelial Cells	Kitl	7.93815e-18	2.21657e-13	2.40164	0.327	0.018
Lymphatic Endothelial Cells	Acer2	8.51687e-18	2.37817e-13	1.64232	0.273	0.007
Lymphatic Endothelial Cells	Kdr	9.3535e-18	2.61178e-13	2.24829	0.291	0.009
Lymphatic Endothelial Cells	Cldn5	1.63671e-17	4.57018e-13	2.02449	0.218	0.002
Lymphatic Endothelial Cells	Pcdh1	1.85839e-17	5.18919e-13	1.9974	0.327	0.016
Lymphatic Endothelial Cells	Smad1	2.51268e-17	7.01617e-13	1.78563	0.436	0.044
Lymphatic Endothelial Cells	Il6st	2.667e-17	7.44706e-13	2.41467	0.509	0.093
Lymphatic Endothelial Cells	Ece1	4.01298e-17	1.12054e-12	1.88097	0.509	0.073
Lymphatic Endothelial Cells	Mcam	1.24808e-16	3.48502e-12	1.93404	0.309	0.015
Lymphatic Endothelial Cells	Mast4	2.23511e-16	6.24109e-12	2.30761	0.436	0.044
Lymphatic Endothelial Cells	Nes	2.71384e-16	7.57786e-12	2.04084	0.345	0.02
Lymphatic Endothelial Cells	Thbd	3.02458e-16	8.44554e-12	2.29724	0.364	0.04
Lymphatic Endothelial Cells	Slc9a3r2	3.59669e-16	1.0043e-11	2.16504	0.309	0.021
Lymphatic Endothelial Cells	Cdc42bpb	3.80731e-16	1.06312e-11	2.00071	0.473	0.074
Lymphatic Endothelial Cells	Sema7a	5.41344e-16	1.51159e-11	2.27101	0.382	0.045
Lymphatic Endothelial Cells	Ackr2	7.19447e-16	2.00891e-11	1.67215	0.218	0.003
Lymphatic Endothelial Cells	Plxna2	7.43115e-16	2.075e-11	1.86486	0.345	0.023
Lymphatic Endothelial Cells	Apold1	9.65256e-16	2.69528e-11	2.31715	0.273	0.009
Lymphatic Endothelial Cells	Lamb1	1.19026e-15	3.32358e-11	1.80959	0.327	0.02
Lymphatic Endothelial Cells	Serpinh1	1.72672e-15	4.82153e-11	1.60414	0.327	0.019
Lymphatic Endothelial Cells	Gimap6	1.78151e-15	4.9745e-11	1.71645	0.473	0.062
Lymphatic Endothelial Cells	Heg1	2.63955e-15	7.37042e-11	2.04247	0.436	0.048
Lymphatic Endothelial Cells	Pxdn	3.00408e-15	8.38829e-11	1.76101	0.273	0.014
Lymphatic Endothelial Cells	Ptgfrn	4.47867e-15	1.25058e-10	2.11533	0.455	0.067
Lymphatic Endothelial Cells	Pim3	5.64807e-15	1.57711e-10	2.06658	0.4	0.097
Lymphatic Endothelial Cells	Socs3	1.33161e-14	3.71824e-10	2.43599	0.491	0.328
Lymphatic Endothelial Cells	Dll1	2.01173e-14	5.61735e-10	1.81221	0.218	0.005
Lymphatic Endothelial Cells	Gja1	2.7748e-14	7.74807e-10	2.48722	0.309	0.026
Lymphatic Endothelial Cells	Uaca	3.5833e-14	1.00057e-09	1.93779	0.327	0.026
Lymphatic Endothelial Cells	Plk2	5.4992e-14	1.53554e-09	2.26064	0.564	0.122
Lymphatic Endothelial Cells	Macf1	6.3912e-14	1.78462e-09	1.78462	0.727	0.262
Lymphatic Endothelial Cells	Slc12a2	1.11803e-13	3.12188e-09	1.67404	0.327	0.027
Lymphatic Endothelial Cells	Ldb2	2.81798e-13	7.86865e-09	1.67792	0.182	0.003
Lymphatic Endothelial Cells	Ybx3	6.18117e-13	1.72597e-08	1.88747	0.455	0.098
Lymphatic Endothelial Cells	Vim	7.24651e-13	2.02344e-08	1.8429	0.673	0.233
Lymphatic Endothelial Cells	Prickle2	8.66697e-13	2.42008e-08	1.82267	0.255	0.013
Lymphatic Endothelial Cells	Flnb	8.66698e-13	2.42008e-08	1.91836	0.436	0.082
Lymphatic Endothelial Cells	Spry4	8.93602e-13	2.4952e-08	2.34354	0.255	0.012
Lymphatic Endothelial Cells	Dock6	9.11875e-13	2.54623e-08	1.74866	0.255	0.012
Lymphatic Endothelial Cells	Serpine1	1.00559e-12	2.8079e-08	2.65038	0.4	0.071
Lymphatic Endothelial Cells	Cxcl12	1.07416e-12	2.99936e-08	1.84817	0.236	0.01
Lymphatic Endothelial Cells	Lrrc8c	1.1014e-12	3.07545e-08	1.66009	0.418	0.065
Lymphatic Endothelial Cells	Nlgn2	1.13547e-12	3.17058e-08	1.69963	0.255	0.013
Lymphatic Endothelial Cells	Sbno2	1.83859e-12	5.13389e-08	2.00476	0.545	0.167
Lymphatic Endothelial Cells	Ppfibp1	2.01817e-12	5.63534e-08	1.80941	0.418	0.087
Lymphatic Endothelial Cells	Stxbp1	2.1448e-12	5.98892e-08	1.70978	0.273	0.017
Lymphatic Endothelial Cells	Pitpnm2	4.19729e-12	1.17201e-07	1.71701	0.273	0.019
Lymphatic Endothelial Cells	Prx	4.4038e-12	1.22967e-07	2.28703	0.2	0.006
Lymphatic Endothelial Cells	Aplp2	5.29825e-12	1.47943e-07	1.73453	0.6	0.206
Lymphatic Endothelial Cells	Amotl2	5.62874e-12	1.57171e-07	1.72034	0.291	0.023
Lymphatic Endothelial Cells	Sash1	7.51923e-12	2.09959e-07	1.76377	0.418	0.071
Lymphatic Endothelial Cells	Sema3c	7.66114e-12	2.13922e-07	1.95649	0.255	0.02
Lymphatic Endothelial Cells	Fscn1	9.75657e-12	2.72433e-07	1.7449	0.255	0.016
Lymphatic Endothelial Cells	Daam1	1.04503e-11	2.91804e-07	1.97276	0.309	0.042
Lymphatic Endothelial Cells	Hecw2	1.10697e-11	3.09099e-07	1.62023	0.236	0.013
Lymphatic Endothelial Cells	Arhgap31	1.10778e-11	3.09326e-07	1.82359	0.473	0.095
Lymphatic Endothelial Cells	Rras	1.52121e-11	4.24767e-07	1.62108	0.309	0.054
Lymphatic Endothelial Cells	Kit	1.65787e-11	4.62926e-07	1.86518	0.327	0.036
Lymphatic Endothelial Cells	Pcdh17	1.73388e-11	4.84152e-07	1.89014	0.255	0.018
Lymphatic Endothelial Cells	Snrk	2.71206e-11	7.57289e-07	1.91499	0.382	0.066
Lymphatic Endothelial Cells	Rasal2	2.77969e-11	7.76174e-07	1.68638	0.291	0.028
Lymphatic Endothelial Cells	Foxf1	2.95302e-11	8.24571e-07	1.67386	0.182	0.005
Lymphatic Endothelial Cells	Tmtc2	3.59849e-11	1.00481e-06	1.76288	0.273	0.021
Lymphatic Endothelial Cells	Tmem2	3.68134e-11	1.02794e-06	1.77464	0.364	0.065
Lymphatic Endothelial Cells	Myo10	4.49829e-11	1.25606e-06	2.13809	0.327	0.046
Lymphatic Endothelial Cells	Fnbp1l	4.62915e-11	1.2926e-06	1.96392	0.382	0.075
Lymphatic Endothelial Cells	Ablim1	5.10768e-11	1.42622e-06	1.84888	0.436	0.078
Lymphatic Endothelial Cells	Sox17	5.54182e-11	1.54744e-06	1.62659	0.164	0.003
Lymphatic Endothelial Cells	Mctp1	1.00681e-10	2.8113e-06	1.63885	0.309	0.035
Lymphatic Endothelial Cells	Pdgfb	1.06364e-10	2.96999e-06	2.05408	0.273	0.028
Lymphatic Endothelial Cells	Fmo1	1.53229e-10	4.27861e-06	1.62866	0.164	0.004
Lymphatic Endothelial Cells	4931406P16Rik	1.58792e-10	4.43394e-06	1.8146	0.327	0.054
Lymphatic Endothelial Cells	Ehd2	1.73251e-10	4.83768e-06	1.9316	0.255	0.02
Lymphatic Endothelial Cells	Fam117b	1.99502e-10	5.57069e-06	2.0182	0.345	0.118
Lymphatic Endothelial Cells	Vcl	2.02907e-10	5.66578e-06	1.7177	0.382	0.087
Lymphatic Endothelial Cells	Plec	3.50418e-10	9.78472e-06	1.69423	0.6	0.214
Lymphatic Endothelial Cells	Sptan1	3.68038e-10	1.02767e-05	1.62931	0.636	0.262
Lymphatic Endothelial Cells	Smarca2	4.26762e-10	1.19165e-05	1.82971	0.418	0.092
Lymphatic Endothelial Cells	Ets1	4.32436e-10	1.20749e-05	1.84746	0.491	0.129
Lymphatic Endothelial Cells	Rcan1	6.68303e-10	1.8661e-05	2.18086	0.345	0.064
Lymphatic Endothelial Cells	Nav1	7.93585e-10	2.21593e-05	1.63901	0.345	0.052
Lymphatic Endothelial Cells	Pitpnc1	9.19458e-10	2.5674e-05	1.96107	0.4	0.101
Lymphatic Endothelial Cells	Pvr	1.39496e-09	3.89514e-05	1.70645	0.382	0.087
Lymphatic Endothelial Cells	Pkp4	1.53385e-09	4.28296e-05	1.68871	0.291	0.043
Lymphatic Endothelial Cells	Sntb2	2.01716e-09	5.63251e-05	1.66302	0.436	0.105
Lymphatic Endothelial Cells	Tbx3	2.21705e-09	6.19067e-05	2.01835	0.182	0.01
Lymphatic Endothelial Cells	Phldb2	3.00541e-09	8.39202e-05	1.65602	0.291	0.035
Lymphatic Endothelial Cells	Sepp1	3.18135e-09	8.88327e-05	1.76805	0.509	0.141
Lymphatic Endothelial Cells	Plxnd1	3.43226e-09	9.5839e-05	1.60066	0.364	0.074
Lymphatic Endothelial Cells	Selp	4.00973e-09	0.000111964	2.67686	0.273	0.038
Lymphatic Endothelial Cells	Irf1	4.07551e-09	0.000113801	2.09708	0.4	0.164
Lymphatic Endothelial Cells	Sema4c	5.58001e-09	0.000155811	1.78587	0.218	0.019
Lymphatic Endothelial Cells	Nostrin	6.84004e-09	0.000190995	1.71515	0.182	0.012
Lymphatic Endothelial Cells	Stard9	1.36441e-08	0.000380984	2.05456	0.364	0.073
Lymphatic Endothelial Cells	Pltp	1.42069e-08	0.000396699	1.77263	0.273	0.047
Lymphatic Endothelial Cells	Rgs12	1.51285e-08	0.000422433	1.61789	0.236	0.023
Lymphatic Endothelial Cells	Map3k6	2.52943e-08	0.000706293	1.91954	0.145	0.008
Lymphatic Endothelial Cells	Klc1	8.44844e-08	0.00235906	1.64486	0.291	0.076
Lymphatic Endothelial Cells	Igfbp3	2.35905e-07	0.00658718	1.96614	0.182	0.014
Lymphatic Endothelial Cells	Parp14	1.18986e-06	0.0332244	1.61779	0.291	0.08
Lymphatic Endothelial Cells	Tnfsf10	1.48675e-05	0.415146	1.94608	0.109	0.006
Lymphatic Endothelial Cells	Igtp	1.87033e-05	0.522253	1.90515	0.127	0.017
Lymphatic Endothelial Cells	Cyr61	2.13042e-05	0.594876	2.29589	0.164	0.021
Lymphatic Endothelial Cells	Gbp2	2.29855e-05	0.641824	1.99155	0.164	0.031
Lymphatic Endothelial Cells	Gadd45g	6.24216e-05	1	1.72073	0.327	0.157
Fibroblasts	Mgp	6.40718e-69	1.78908e-64	5.37324	0.878	0.008
Fibroblasts	Col3a1	1.51912e-47	4.24183e-43	5.19901	0.707	0.008
Fibroblasts	Igfbp7	1.36223e-45	3.80376e-41	4.06469	0.854	0.035
Fibroblasts	Col1a2	6.90784e-44	1.92888e-39	4.34194	0.707	0.011
Fibroblasts	Bgn	7.70355e-44	2.15106e-39	3.77406	0.854	0.041
Fibroblasts	Fstl1	1.36072e-43	3.79955e-39	3.52731	0.683	0.008
Fibroblasts	Col5a2	4.3781e-41	1.2225e-36	3.6277	0.634	0.007
Fibroblasts	Sparcl1	5.6686e-41	1.58284e-36	4.17211	0.707	0.015
Fibroblasts	Ddr2	8.6544e-41	2.41657e-36	2.1061	0.585	0.006
Fibroblasts	Timp3	3.47538e-39	9.70431e-35	2.83602	0.756	0.024
Fibroblasts	Serping1	6.22804e-39	1.73906e-34	2.7511	0.561	0.004
Fibroblasts	Sparc	1.85408e-37	5.17715e-33	4.39411	0.707	0.029
Fibroblasts	Col6a1	3.54523e-37	9.89934e-33	2.92303	0.634	0.01
Fibroblasts	Col4a1	2.856e-36	7.97481e-32	3.15332	0.756	0.031
Fibroblasts	Fbn1	1.25068e-35	3.49228e-31	3.26792	0.61	0.01
Fibroblasts	Col6a2	1.31361e-35	3.66798e-31	2.66646	0.561	0.006
Fibroblasts	Sod3	3.5406e-35	9.88643e-31	2.28626	0.488	0.002
Fibroblasts	Ltbp4	1.28179e-34	3.57913e-30	2.99948	0.585	0.009
Fibroblasts	Col1a1	2.56318e-34	7.15716e-30	3.85173	0.585	0.011
Fibroblasts	Ltbp2	4.52119e-33	1.26245e-28	3.44462	0.561	0.009
Fibroblasts	Dcn	3.39685e-32	9.48503e-28	4.30081	0.463	0.003
Fibroblasts	Lox	3.86486e-32	1.07918e-27	2.80625	0.488	0.004
Fibroblasts	Gpx3	5.02731e-31	1.40377e-26	3.15525	0.512	0.017
Fibroblasts	Serpinh1	5.67624e-31	1.58498e-26	2.76289	0.585	0.017
Fibroblasts	Col6a3	9.0827e-31	2.53616e-26	2.74907	0.512	0.008
Fibroblasts	Adamts4	2.30994e-30	6.45005e-26	4.33397	0.537	0.012
Fibroblasts	Col12a1	6.62873e-30	1.85094e-25	2.41541	0.537	0.012
Fibroblasts	Aebp1	1.18922e-29	3.32066e-25	1.7425	0.463	0.006
Fibroblasts	Fermt2	3.04198e-29	8.49412e-25	1.9553	0.585	0.019
Fibroblasts	Serpine2	5.0367e-28	1.4064e-23	2.9616	0.561	0.017
Fibroblasts	Eln	1.61162e-27	4.50013e-23	2.46624	0.415	0.003
Fibroblasts	Spon1	2.60076e-27	7.26211e-23	2.49491	0.512	0.013
Fibroblasts	Tnc	1.133e-26	3.16366e-22	3.79924	0.488	0.009
Fibroblasts	Mmp2	2.8292e-26	7.89998e-22	3.41783	0.463	0.009
Fibroblasts	Ptgis	3.74342e-26	1.04527e-21	2.17765	0.488	0.01
Fibroblasts	Il1r1	5.86647e-26	1.63809e-21	2.10776	0.561	0.022
Fibroblasts	Lama4	1.39244e-25	3.88811e-21	1.76078	0.463	0.012
Fibroblasts	Col5a1	4.86168e-25	1.35753e-20	2.6426	0.463	0.009
Fibroblasts	Cald1	1.04974e-24	2.93119e-20	3.09483	0.585	0.033
Fibroblasts	C1s	2.66098e-24	7.43025e-20	1.63972	0.39	0.005
Fibroblasts	Rarres2	4.07715e-24	1.13846e-19	1.71492	0.317	0.001
Fibroblasts	Sfrp1	1.09504e-23	3.05767e-19	2.22513	0.39	0.011
Fibroblasts	Slit3	1.27897e-23	3.57127e-19	1.91256	0.366	0.004
Fibroblasts	Gfpt2	1.40445e-23	3.92164e-19	1.82443	0.415	0.008
Fibroblasts	Fhl1	2.12841e-23	5.94316e-19	2.65672	0.39	0.004
Fibroblasts	Lrp1	3.19038e-23	8.9085e-19	2.86079	0.829	0.172
Fibroblasts	Hspg2	4.14652e-23	1.15783e-18	2.43888	0.512	0.02
Fibroblasts	Cyr61	4.20496e-23	1.17415e-18	2.81173	0.512	0.019
Fibroblasts	Col4a2	7.27249e-22	2.0307e-17	2.68457	0.561	0.032
Fibroblasts	Plat	7.51528e-22	2.09849e-17	2.4738	0.488	0.018
Fibroblasts	Mylk	8.9612e-22	2.50224e-17	2.11653	0.488	0.02
Fibroblasts	Pdgfrb	1.11908e-21	3.12482e-17	2.02663	0.39	0.007
Fibroblasts	Adamts1	1.35416e-21	3.78121e-17	3.12116	0.439	0.012
Fibroblasts	Prelp	1.87485e-21	5.23514e-17	1.85098	0.341	0.004
Fibroblasts	Nbl1	4.60845e-21	1.28682e-16	1.67188	0.512	0.024
Fibroblasts	Tead1	7.3551e-21	2.05376e-16	1.59319	0.463	0.021
Fibroblasts	Gem	3.6118e-20	1.00852e-15	2.46549	0.61	0.052
Fibroblasts	Hspb1	3.62949e-20	1.01346e-15	3.16361	0.585	0.047
Fibroblasts	Osmr	4.28224e-20	1.19573e-15	1.64023	0.439	0.019
Fibroblasts	Mxra8	4.63966e-20	1.29553e-15	1.93201	0.366	0.007
Fibroblasts	Adamts2	4.70784e-20	1.31457e-15	1.5468	0.39	0.015
Fibroblasts	Tgfbr3	9.19862e-20	2.56853e-15	2.12844	0.439	0.015
Fibroblasts	Gm13889	1.02337e-19	2.85756e-15	2.92398	0.293	0.003
Fibroblasts	Lamb1	3.3029e-19	9.22268e-15	2.03307	0.439	0.02
Fibroblasts	Ppap2b	4.00254e-19	1.11763e-14	2.20596	0.439	0.017
Fibroblasts	Grem2	5.31362e-19	1.48372e-14	1.93431	0.317	0.004
Fibroblasts	Rcn3	1.12782e-18	3.1492e-14	2.14229	0.415	0.014
Fibroblasts	Fgfr1	1.22516e-18	3.42103e-14	1.6795	0.488	0.03
Fibroblasts	Fst	2.19038e-18	6.11619e-14	2.07961	0.341	0.006
Fibroblasts	Serpina3n	3.63769e-18	1.01575e-13	2.32527	0.293	0.003
Fibroblasts	Cp	5.02545e-18	1.40326e-13	2.34973	0.463	0.026
Fibroblasts	Ptrf	5.33608e-18	1.48999e-13	1.60492	0.512	0.038
Fibroblasts	Nedd4	1.85824e-17	5.18877e-13	2.10046	0.561	0.06
Fibroblasts	Ppic	3.83225e-17	1.07008e-12	1.65023	0.39	0.014
Fibroblasts	Colec12	4.14996e-17	1.15879e-12	1.94463	0.366	0.011
Fibroblasts	Hspb8	4.57571e-17	1.27768e-12	1.77883	0.341	0.008
Fibroblasts	Arhgef12	4.93556e-17	1.37816e-12	1.6973	0.585	0.071
Fibroblasts	Dpt	5.55113e-17	1.55004e-12	2.11675	0.268	0.002
Fibroblasts	Ifitm3	2.1106e-16	5.89343e-12	2.14565	0.61	0.081
Fibroblasts	Olfml2b	2.2498e-16	6.28211e-12	1.65667	0.293	0.004
Fibroblasts	Spsb1	3.00158e-16	8.3813e-12	1.48635	0.415	0.021
Fibroblasts	Gsn	3.2266e-16	9.00964e-12	2.93407	0.561	0.153
Fibroblasts	Ccdc80	3.8956e-16	1.08777e-11	2.20127	0.415	0.021
Fibroblasts	Id3	4.15301e-16	1.15964e-11	2.9132	0.488	0.046
Fibroblasts	F2r	6.86993e-16	1.91829e-11	1.71609	0.463	0.033
Fibroblasts	Sptbn1	7.78086e-16	2.17265e-11	2.07428	0.78	0.181
Fibroblasts	Pdgfra	9.68582e-16	2.70457e-11	2.2542	0.317	0.008
Fibroblasts	Nfix	9.85066e-16	2.7506e-11	1.73478	0.439	0.03
Fibroblasts	Vim	1.46114e-15	4.07995e-11	2.22462	0.829	0.233
Fibroblasts	Maged1	1.48719e-15	4.15269e-11	1.69039	0.488	0.043
Fibroblasts	Ltbp1	1.98311e-15	5.53743e-11	1.5628	0.366	0.019
Fibroblasts	Pcsk5	2.17144e-15	6.06332e-11	1.62205	0.293	0.008
Fibroblasts	Ctgf	2.69127e-15	7.51484e-11	2.11427	0.317	0.008
Fibroblasts	Timp2	3.00697e-15	8.39636e-11	2.22376	0.634	0.122
Fibroblasts	Lama2	3.42994e-15	9.57743e-11	1.8063	0.268	0.005
Fibroblasts	Fmo2	4.349e-15	1.21437e-10	3.13243	0.317	0.01
Fibroblasts	Timp1	7.11271e-15	1.98608e-10	2.43475	0.341	0.016
Fibroblasts	Mfap4	8.45344e-15	2.36045e-10	2.5884	0.244	0.003
Fibroblasts	Nfib	9.45239e-15	2.63939e-10	1.49641	0.415	0.033
Fibroblasts	Il6st	1.06797e-14	2.98209e-10	1.6874	0.61	0.093
Fibroblasts	Ltbp3	1.3437e-14	3.75201e-10	1.48217	0.463	0.043
Fibroblasts	Has1	1.36172e-14	3.80234e-10	2.05081	0.244	0.003
Fibroblasts	Pam	1.8882e-14	5.27243e-10	1.98537	0.463	0.043
Fibroblasts	Pi15	1.97333e-14	5.51013e-10	1.58399	0.244	0.003
Fibroblasts	Calu	2.73328e-14	7.63215e-10	1.82696	0.707	0.174
Fibroblasts	Ace	3.93967e-14	1.10007e-09	1.85972	0.39	0.026
Fibroblasts	Lamc1	4.51705e-14	1.2613e-09	2.06127	0.585	0.087
Fibroblasts	Ogn	5.29459e-14	1.47841e-09	2.08276	0.244	0.003
Fibroblasts	Tagln	5.50328e-14	1.53668e-09	2.30996	0.268	0.005
Fibroblasts	Tns1	6.32723e-14	1.76675e-09	1.9317	0.463	0.047
Fibroblasts	Igfbp3	6.73137e-14	1.8796e-09	3.71011	0.293	0.013
Fibroblasts	Nr1d1	8.05181e-14	2.24831e-09	1.82635	0.415	0.031
Fibroblasts	Slc39a14	8.39073e-14	2.34294e-09	1.68915	0.463	0.064
Fibroblasts	Cxcl1	1.24088e-13	3.46492e-09	2.94781	0.488	0.069
Fibroblasts	Thbs2	3.25129e-13	9.07858e-09	1.72029	0.244	0.004
Fibroblasts	Tpm1	3.3525e-13	9.36119e-09	1.89672	0.561	0.083
Fibroblasts	Fn1	4.52439e-13	1.26334e-08	2.74415	0.634	0.154
Fibroblasts	Igfbp5	5.47556e-13	1.52894e-08	2.7248	0.293	0.01
Fibroblasts	Serpine1	6.03363e-13	1.68477e-08	2.64949	0.512	0.071
Fibroblasts	Kank2	6.27898e-13	1.75328e-08	1.51025	0.341	0.017
Fibroblasts	S1pr3	6.30902e-13	1.76167e-08	1.7524	0.317	0.016
Fibroblasts	Vcam1	1.54419e-12	4.31184e-08	2.74269	0.39	0.033
Fibroblasts	Pmepa1	1.57774e-12	4.40553e-08	1.62826	0.561	0.1
Fibroblasts	Postn	2.69561e-12	7.52696e-08	2.5479	0.268	0.008
Fibroblasts	Lmna	2.92668e-12	8.17216e-08	1.88862	0.585	0.118
Fibroblasts	Crim1	3.27805e-12	9.15329e-08	1.46085	0.366	0.028
Fibroblasts	Col18a1	3.96435e-12	1.10697e-07	2.73589	0.293	0.02
Fibroblasts	Ybx3	6.63085e-12	1.85153e-07	1.61465	0.561	0.098
Fibroblasts	Pcolce	9.1163e-12	2.54555e-07	1.51524	0.268	0.009
Fibroblasts	Medag	9.59879e-12	2.68027e-07	1.48368	0.22	0.005
Fibroblasts	Rgs16	1.61988e-11	4.52318e-07	1.58393	0.268	0.009
Fibroblasts	Hhip	1.83826e-11	5.13297e-07	2.67227	0.195	0.004
Fibroblasts	Tnfrsf12a	2.23274e-11	6.23447e-07	1.64418	0.439	0.058
Fibroblasts	Cfh	2.69903e-11	7.5365e-07	2.81311	0.415	0.064
Fibroblasts	Clic4	4.85629e-11	1.35602e-06	2.09788	0.659	0.206
Fibroblasts	Enpp2	5.95057e-11	1.66158e-06	3.13639	0.22	0.006
Fibroblasts	Cryab	6.74049e-11	1.88215e-06	1.98833	0.244	0.008
Fibroblasts	Fem1b	6.85183e-11	1.91324e-06	1.81312	0.488	0.078
Fibroblasts	Mfge8	7.57482e-11	2.11512e-06	1.4667	0.439	0.056
Fibroblasts	Prnp	9.81886e-11	2.74172e-06	1.96269	0.341	0.04
Fibroblasts	Lif	1.19059e-10	3.32449e-06	1.69074	0.317	0.026
Fibroblasts	Acta2	1.22937e-10	3.43276e-06	2.50788	0.22	0.013
Fibroblasts	Scarf2	1.62407e-10	4.5349e-06	1.46392	0.22	0.006
Fibroblasts	Limch1	1.65565e-10	4.62306e-06	1.61949	0.268	0.013
Fibroblasts	Mprip	1.73016e-10	4.83111e-06	1.54892	0.61	0.139
Fibroblasts	Ereg	4.40687e-10	1.23053e-05	2.61696	0.244	0.01
Fibroblasts	Ugdh	4.53109e-10	1.26522e-05	1.77028	0.463	0.079
Fibroblasts	C7	7.23628e-10	2.02059e-05	3.0213	0.146	0.001
Fibroblasts	Nrp1	8.41199e-10	2.34888e-05	1.80083	0.39	0.054
Fibroblasts	Il6	1.16e-09	3.23906e-05	3.03258	0.195	0.015
Fibroblasts	Itga8	1.2822e-09	3.58029e-05	1.92463	0.195	0.004
Fibroblasts	Crispld2	1.42456e-09	3.9778e-05	1.54154	0.293	0.025
Fibroblasts	Mmp14	1.63758e-09	4.57262e-05	1.70488	0.537	0.12
Fibroblasts	Igfbp4	1.72724e-09	4.82297e-05	1.74951	0.341	0.034
Fibroblasts	Ptges	3.14275e-09	8.77549e-05	1.82522	0.317	0.03
Fibroblasts	Rdh10	3.56673e-09	9.95938e-05	1.70885	0.293	0.022
Fibroblasts	Sphk1	3.7241e-09	0.000103988	1.46114	0.293	0.022
Fibroblasts	Map1b	6.94275e-09	0.000193862	1.75508	0.366	0.051
Fibroblasts	Thbs1	6.97835e-09	0.000194856	1.72258	0.854	0.379
Fibroblasts	Flna	8.23116e-09	0.000229839	1.81263	0.659	0.238
Fibroblasts	Lum	8.47452e-09	0.000236634	1.67413	0.146	0.001
Fibroblasts	Sdc4	9.25059e-09	0.000258304	1.78581	0.537	0.131
Fibroblasts	Itgb1	1.26141e-08	0.000352224	1.53859	0.732	0.326
Fibroblasts	Gja1	2.03393e-08	0.000567935	1.84608	0.293	0.027
Fibroblasts	Tpm2	2.37899e-08	0.000664286	1.93808	0.22	0.011
Fibroblasts	Mt2	3.4657e-08	0.000967728	2.10344	0.439	0.085
Fibroblasts	Mustn1	3.66486e-08	0.00102334	1.55386	0.171	0.005
Fibroblasts	Col8a1	3.70036e-08	0.00103325	2.32345	0.171	0.004
Fibroblasts	Myh11	3.99973e-08	0.00111684	3.02324	0.171	0.005
Fibroblasts	Pvr	4.14114e-08	0.00115633	1.59835	0.415	0.087
Fibroblasts	Acsl4	4.58572e-08	0.00128047	2.01869	0.341	0.151
Fibroblasts	Tnfaip6	6.49114e-08	0.00181252	2.04612	0.244	0.02
Fibroblasts	Lamb2	6.6628e-08	0.00186045	1.47388	0.244	0.017
Fibroblasts	Gadd45g	3.01251e-07	0.00841182	1.7905	0.537	0.156
Fibroblasts	Tmem176b	3.2609e-07	0.00910541	1.48734	0.415	0.094
Fibroblasts	Sox4	3.55259e-07	0.0099199	2.15524	0.341	0.06
Fibroblasts	Cxcl14	4.04623e-07	0.0112983	1.60394	0.293	0.037
Fibroblasts	Col15a1	6.5664e-07	0.0183354	1.70972	0.244	0.024
Fibroblasts	Ano6	7.63189e-07	0.0213105	1.84086	0.439	0.118
Fibroblasts	Egr1	7.9723e-07	0.0222611	1.55278	0.756	0.373
Fibroblasts	Nr4a2	1.08522e-06	0.0303026	1.46826	0.366	0.071
Fibroblasts	Fosb	1.09064e-06	0.0304539	1.92474	0.512	0.18
Fibroblasts	Errfi1	1.31473e-06	0.0367112	1.83849	0.463	0.143
Fibroblasts	C4b	1.5729e-06	0.0439201	2.01349	0.293	0.045
Fibroblasts	Klf4	2.12618e-06	0.0593694	1.64161	0.439	0.116
Fibroblasts	Col14a1	3.16356e-06	0.088336	2.36925	0.22	0.04
Fibroblasts	Rgs5	3.49226e-06	0.0975143	2.00831	0.122	0.003
Fibroblasts	Lpp	3.77163e-06	0.105315	1.52208	0.439	0.122
Fibroblasts	Inhba	5.73192e-06	0.160052	2.3793	0.317	0.078
Fibroblasts	Csrp1	8.65137e-06	0.241572	1.65561	0.268	0.058
Fibroblasts	Emp1	9.30008e-06	0.259686	2.25886	0.366	0.112
Fibroblasts	Inmt	1.00341e-05	0.280181	2.09679	0.122	0.005
Fibroblasts	Fos	3.00526e-05	0.839158	1.6265	0.634	0.364
Fibroblasts	C3	3.33309e-05	0.930698	1.97611	0.439	0.255
Fibroblasts	Mcam	4.39262e-05	1	1.49728	0.171	0.017
Fibroblasts	Rcan1	4.83674e-05	1	1.7355	0.293	0.065
Fibroblasts	Nr4a1	0.000108757	1	1.46361	0.585	0.282
Fibroblasts	Lrrc32	0.000821136	1	1.85885	0.122	0.019
Fibroblasts	Ccl2	0.00191876	1	1.65856	0.146	0.024
Fibroblasts	4930523C07Rik	0.004828	1	1.48858	0.195	0.068
Sftp+ Tumor	Sftpb	8.63577e-90	2.41137e-85	5.25213	0.857	0.024
Sftp+ Tumor	Sftpc	4.2797e-76	1.19502e-71	6.80487	0.671	0.022
Sftp+ Tumor	Sftpd	4.40859e-71	1.23101e-66	4.0787	0.671	0.008
Sftp+ Tumor	Cxcl15	5.14293e-66	1.43606e-61	3.32542	0.571	0.003
Sftp+ Tumor	Ager	1.37043e-64	3.82665e-60	3.49288	0.629	0.008
Sftp+ Tumor	Npc2	1.47116e-61	4.10792e-57	3.2239	0.843	0.303
Sftp+ Tumor	Atp1b1	6.65515e-58	1.85832e-53	2.99447	0.614	0.011
Sftp+ Tumor	Sftpa1	3.04742e-57	8.50932e-53	4.72982	0.571	0.009
Sftp+ Tumor	Wfdc2	1.78881e-51	4.99489e-47	2.29685	0.657	0.026
Sftp+ Tumor	Scd1	1.2809e-49	3.57666e-45	4.03491	0.7	0.047
Sftp+ Tumor	Egfl6	6.48865e-48	1.81183e-43	1.63629	0.4	0.002
Sftp+ Tumor	Chi3l1	1.02799e-47	2.87047e-43	3.89531	0.714	0.089
Sftp+ Tumor	Lamp3	1.04271e-45	2.91155e-41	2.51446	0.429	0.004
Sftp+ Tumor	Aqp5	4.18454e-45	1.16845e-40	1.85165	0.414	0.004
Sftp+ Tumor	Cdh1	1.08875e-44	3.04011e-40	2.63541	0.686	0.047
Sftp+ Tumor	Ptprf	3.56965e-43	9.96754e-39	2.17652	0.557	0.026
Sftp+ Tumor	Slc34a2	1.00218e-42	2.79839e-38	3.10766	0.486	0.01
Sftp+ Tumor	Krt18	3.14865e-42	8.79197e-38	1.87632	0.657	0.054
Sftp+ Tumor	Myh14	7.577e-42	2.11573e-37	1.8959	0.443	0.007
Sftp+ Tumor	Muc1	2.55412e-39	7.13186e-35	2.12097	0.557	0.027
Sftp+ Tumor	Krt8	9.46256e-39	2.64223e-34	2.15754	0.586	0.036
Sftp+ Tumor	Phldb2	1.18557e-38	3.31047e-34	2.09465	0.557	0.029
Sftp+ Tumor	Nkx2-1	2.01797e-38	5.63476e-34	1.50553	0.371	0.004
Sftp+ Tumor	Cldn18	8.31253e-38	2.32111e-33	2.28603	0.514	0.02
Sftp+ Tumor	Cldn3	5.45489e-36	1.52317e-31	1.9282	0.457	0.015
Sftp+ Tumor	AU021092	5.45815e-36	1.52408e-31	1.40843	0.329	0.002
Sftp+ Tumor	Clu	9.24855e-36	2.58247e-31	2.6332	0.686	0.07
Sftp+ Tumor	Gpr116	2.46813e-35	6.89175e-31	1.56548	0.471	0.026
Sftp+ Tumor	Gprc5a	2.79254e-35	7.79762e-31	2.29541	0.471	0.019
Sftp+ Tumor	Wwc1	2.86454e-35	7.99865e-31	1.49608	0.429	0.013
Sftp+ Tumor	Tspan11	2.88093e-35	8.04443e-31	1.09503	0.314	0.008
Sftp+ Tumor	Spint2	4.01469e-35	1.12102e-30	2.05035	0.6	0.047
Sftp+ Tumor	Scnn1a	2.11473e-34	5.90495e-30	1.84975	0.429	0.013
Sftp+ Tumor	Rap1gap	6.67926e-34	1.86505e-29	1.48552	0.429	0.016
Sftp+ Tumor	Tpm1	8.45317e-34	2.36038e-29	1.93343	0.671	0.077
Sftp+ Tumor	Atp6v1c2	1.17862e-33	3.29107e-29	1.29063	0.3	0.003
Sftp+ Tumor	Selenbp1	1.27023e-33	3.54685e-29	2.55503	0.414	0.013
Sftp+ Tumor	Erbb3	6.34892e-32	1.77281e-27	1.42289	0.386	0.011
Sftp+ Tumor	Lama5	1.60716e-30	4.48767e-26	2.04466	0.471	0.026
Sftp+ Tumor	Epcam	1.79837e-30	5.02159e-26	1.66925	0.5	0.035
Sftp+ Tumor	Ehf	1.83086e-30	5.11231e-26	1.28797	0.386	0.015
Sftp+ Tumor	Gpr56	2.04969e-30	5.72334e-26	1.23912	0.4	0.018
Sftp+ Tumor	Emp2	9.00088e-30	2.51332e-25	1.79845	0.457	0.024
Sftp+ Tumor	S100a14	1.05538e-29	2.94693e-25	1.60469	0.443	0.029
Sftp+ Tumor	Lamb3	1.74648e-29	4.87669e-25	1.35089	0.471	0.036
Sftp+ Tumor	Krt7	2.02841e-28	5.66393e-24	1.39894	0.514	0.054
Sftp+ Tumor	Dsp	4.44117e-28	1.24011e-23	1.40722	0.414	0.024
Sftp+ Tumor	Gja1	5.75528e-28	1.60705e-23	1.96821	0.429	0.023
Sftp+ Tumor	Lamc2	1.89807e-27	5.29997e-23	1.55873	0.443	0.031
Sftp+ Tumor	Dram1	2.12706e-27	5.93938e-23	2.0122	0.457	0.046
Sftp+ Tumor	Klf5	2.7451e-27	7.66514e-23	1.41901	0.414	0.023
Sftp+ Tumor	Itih4	3.04286e-27	8.49657e-23	2.53615	0.329	0.008
Sftp+ Tumor	Bcam	3.14967e-27	8.79482e-23	1.6689	0.414	0.02
Sftp+ Tumor	Ppl	3.93446e-27	1.09862e-22	1.22533	0.357	0.016
Sftp+ Tumor	Epn3	4.19678e-27	1.17187e-22	1.18427	0.286	0.005
Sftp+ Tumor	Kng2	1.00442e-26	2.80463e-22	1.141	0.229	0.002
Sftp+ Tumor	Krt19	1.44337e-26	4.03032e-22	1.59781	0.471	0.042
Sftp+ Tumor	Igfbp7	1.44837e-26	4.04429e-22	1.53533	0.457	0.036
Sftp+ Tumor	Slc12a2	1.97821e-26	5.52376e-22	1.30406	0.4	0.024
Sftp+ Tumor	Crip2	2.34557e-26	6.54953e-22	1.52786	0.386	0.018
Sftp+ Tumor	Sfn	2.96227e-26	8.27154e-22	1.83965	0.414	0.022
Sftp+ Tumor	Prnp	3.98214e-26	1.11193e-21	1.75894	0.457	0.037
Sftp+ Tumor	Mal2	9.1194e-26	2.54641e-21	1.36194	0.314	0.008
Sftp+ Tumor	Me1	4.15411e-25	1.15995e-20	1.40373	0.371	0.016
Sftp+ Tumor	AA986860	6.78229e-25	1.89382e-20	1.11399	0.286	0.007
Sftp+ Tumor	Nedd4	8.77643e-25	2.45064e-20	1.75696	0.514	0.057
Sftp+ Tumor	Areg	1.54833e-24	4.32339e-20	2.05595	0.443	0.032
Sftp+ Tumor	Atp11a	2.5906e-24	7.23372e-20	1.93606	0.571	0.084
Sftp+ Tumor	Scd2	2.61145e-24	7.29194e-20	2.04255	0.443	0.039
Sftp+ Tumor	Eps8l2	5.12797e-24	1.43188e-19	1.07721	0.3	0.01
Sftp+ Tumor	C77080	6.78049e-24	1.89332e-19	1.31901	0.357	0.016
Sftp+ Tumor	Lmo7	1.33224e-23	3.72001e-19	1.6825	0.414	0.03
Sftp+ Tumor	Mal	1.38499e-23	3.8673e-19	1.32232	0.314	0.011
Sftp+ Tumor	Mgst1	1.98699e-23	5.54828e-19	1.52088	0.514	0.058
Sftp+ Tumor	Ctsh	2.64161e-23	7.37616e-19	2.10696	0.686	0.175
Sftp+ Tumor	Ripk4	3.34477e-23	9.33959e-19	1.43549	0.271	0.005
Sftp+ Tumor	Nckap5	4.24043e-23	1.18405e-18	1.28032	0.3	0.015
Sftp+ Tumor	F11r	5.75959e-23	1.60825e-18	1.60951	0.5	0.055
Sftp+ Tumor	St14	7.01052e-23	1.95755e-18	1.09131	0.343	0.02
Sftp+ Tumor	Met	8.7981e-23	2.45669e-18	1.48222	0.357	0.02
Sftp+ Tumor	Cxadr	2.29842e-22	6.41789e-18	1.08922	0.314	0.015
Sftp+ Tumor	Celsr1	2.82179e-22	7.87928e-18	1.09003	0.3	0.013
Sftp+ Tumor	Errfi1	3.37071e-22	9.41204e-18	1.94667	0.629	0.138
Sftp+ Tumor	Lpcat1	4.18389e-22	1.16827e-17	1.39591	0.414	0.035
Sftp+ Tumor	Sdc1	5.31571e-22	1.48431e-17	1.61563	0.486	0.056
Sftp+ Tumor	Car8	5.62639e-22	1.57106e-17	1.43512	0.314	0.014
Sftp+ Tumor	Elf3	7.3713e-22	2.05829e-17	1.16083	0.286	0.01
Sftp+ Tumor	Fasn	2.13324e-21	5.95664e-17	2.49832	0.386	0.036
Sftp+ Tumor	Ptpn13	2.92138e-21	8.15736e-17	1.10859	0.343	0.024
Sftp+ Tumor	Cyr61	2.96381e-21	8.27584e-17	2.1458	0.343	0.018
Sftp+ Tumor	Timp3	3.36768e-21	9.40357e-17	1.56906	0.357	0.025
Sftp+ Tumor	Efna1	1.42671e-20	3.9838e-16	1.11439	0.257	0.007
Sftp+ Tumor	Hc	2.41973e-20	6.75662e-16	2.38203	0.286	0.01
Sftp+ Tumor	Cldn4	3.57696e-20	9.98794e-16	1.77756	0.3	0.013
Sftp+ Tumor	Epha2	8.94643e-20	2.49811e-15	1.42562	0.386	0.033
Sftp+ Tumor	Epas1	1.49861e-19	4.18456e-15	1.42501	0.429	0.05
Sftp+ Tumor	Yap1	1.74802e-19	4.88099e-15	1.13166	0.3	0.018
Sftp+ Tumor	Cep170b	4.49879e-19	1.2562e-14	1.28938	0.357	0.027
Sftp+ Tumor	Dstn	5.26428e-19	1.46995e-14	1.76131	0.6	0.141
Sftp+ Tumor	Sdc4	9.80352e-19	2.73744e-14	1.87465	0.586	0.127
Sftp+ Tumor	Abca3	2.84451e-18	7.94273e-14	1.73729	0.443	0.076
Sftp+ Tumor	Snx7	3.99326e-18	1.11504e-13	1.13734	0.3	0.017
Sftp+ Tumor	Ccnd1	6.43812e-18	1.79772e-13	1.10649	0.371	0.041
Sftp+ Tumor	H6pd	1.1868e-17	3.31391e-13	1.1749	0.343	0.029
Sftp+ Tumor	Hdgf	1.20744e-17	3.37153e-13	1.71713	0.557	0.122
Sftp+ Tumor	Spry2	1.26746e-17	3.53914e-13	1.07143	0.343	0.032
Sftp+ Tumor	F3	1.2927e-17	3.60961e-13	1.86442	0.414	0.049
Sftp+ Tumor	Vamp8	1.30423e-17	3.6418e-13	1.81811	0.571	0.154
Sftp+ Tumor	Tsc22d1	4.29977e-17	1.20062e-12	1.62659	0.457	0.074
Sftp+ Tumor	Avpi1	4.5969e-17	1.28359e-12	1.09372	0.357	0.033
Sftp+ Tumor	Hspb8	5.21017e-17	1.45483e-12	1.14297	0.229	0.008
Sftp+ Tumor	Tuft1	1.01791e-16	2.8423e-12	1.18578	0.286	0.017
Sftp+ Tumor	Sprr1a	1.64221e-16	4.58554e-12	2.8601	0.214	0.007
Sftp+ Tumor	Tjp2	1.7924e-16	5.00492e-12	1.62901	0.443	0.07
Sftp+ Tumor	Csrp1	1.86645e-16	5.21169e-12	1.15448	0.4	0.055
Sftp+ Tumor	Tmem176b	2.50473e-16	6.99396e-12	1.51187	0.5	0.091
Sftp+ Tumor	Pi4k2b	2.7205e-16	7.59644e-12	1.25918	0.414	0.058
Sftp+ Tumor	Abhd2	4.14573e-16	1.15761e-11	1.35492	0.543	0.117
Sftp+ Tumor	Lcn2	5.61579e-16	1.5681e-11	1.78753	0.486	0.087
Sftp+ Tumor	Stard10	5.82928e-16	1.62771e-11	1.13467	0.371	0.043
Sftp+ Tumor	Lrrk2	7.52199e-16	2.10036e-11	1.25881	0.4	0.054
Sftp+ Tumor	Fmo2	1.30546e-15	3.64523e-11	1.21004	0.214	0.01
Sftp+ Tumor	Tinagl1	1.34727e-15	3.76198e-11	1.15839	0.271	0.018
Sftp+ Tumor	Tnfrsf12a	1.55848e-15	4.35175e-11	1.63955	0.371	0.056
Sftp+ Tumor	Dag1	1.82426e-15	5.09388e-11	1.30754	0.371	0.045
Sftp+ Tumor	Irx3	2.04939e-15	5.72252e-11	1.13293	0.243	0.013
Sftp+ Tumor	Hs2st1	2.47036e-15	6.898e-11	1.52172	0.357	0.043
Sftp+ Tumor	Hp	3.2297e-15	9.01831e-11	1.76776	0.571	0.14
Sftp+ Tumor	Sox4	6.23137e-15	1.73998e-10	1.71612	0.4	0.057
Sftp+ Tumor	Cebpa	6.75833e-15	1.88713e-10	1.24256	0.429	0.069
Sftp+ Tumor	Clic5	1.41275e-14	3.94483e-10	1.15199	0.214	0.013
Sftp+ Tumor	Plxnb2	2.15873e-14	6.02781e-10	1.17592	0.443	0.082
Sftp+ Tumor	Pls3	2.21199e-14	6.17653e-10	1.20085	0.343	0.041
Sftp+ Tumor	Sh3d19	3.0461e-14	8.50563e-10	1.28767	0.314	0.032
Sftp+ Tumor	Napsa	1.43114e-13	3.99619e-09	1.71286	0.386	0.076
Sftp+ Tumor	Anxa1	1.58537e-13	4.42683e-09	1.49262	0.543	0.138
Sftp+ Tumor	Fam129b	2.47795e-13	6.91917e-09	1.22516	0.5	0.116
Sftp+ Tumor	Ctnnd1	2.73139e-13	7.62687e-09	1.48898	0.414	0.076
Sftp+ Tumor	Snx25	4.09881e-13	1.14451e-08	1.08415	0.257	0.022
Sftp+ Tumor	Ppic	4.43589e-13	1.23863e-08	1.18441	0.229	0.014
Sftp+ Tumor	Cat	9.25279e-13	2.58366e-08	1.18272	0.343	0.051
Sftp+ Tumor	Wbp5	9.32801e-13	2.60466e-08	1.66702	0.443	0.106
Sftp+ Tumor	Gclc	9.84341e-13	2.74858e-08	1.70298	0.443	0.1
Sftp+ Tumor	Bcr	1.14113e-12	3.18639e-08	1.57952	0.357	0.055
Sftp+ Tumor	Bgn	1.17837e-12	3.29038e-08	1.23338	0.314	0.044
Sftp+ Tumor	Tagln2	1.34061e-12	3.74338e-08	1.51004	0.614	0.212
Sftp+ Tumor	Myo1b	1.42152e-12	3.96932e-08	1.14895	0.3	0.035
Sftp+ Tumor	Tmem243	1.48755e-12	4.15367e-08	1.45116	0.357	0.056
Sftp+ Tumor	Fkbp4	1.50431e-12	4.20049e-08	1.29282	0.471	0.11
Sftp+ Tumor	Rps18	1.55468e-12	4.34113e-08	1.70347	0.486	0.143
Sftp+ Tumor	Chchd10	1.55826e-12	4.35114e-08	1.10906	0.271	0.025
Sftp+ Tumor	Nupr1	2.49088e-12	6.95529e-08	2.1811	0.329	0.065
Sftp+ Tumor	Sod1	2.70787e-12	7.56119e-08	1.54589	0.571	0.211
Sftp+ Tumor	Ptgs1	3.18592e-12	8.89604e-08	1.15681	0.357	0.058
Sftp+ Tumor	mt-Co1	3.38812e-12	9.46066e-08	1.44593	0.829	0.53
Sftp+ Tumor	Rai14	5.00409e-12	1.39729e-07	1.23173	0.4	0.081
Sftp+ Tumor	Ptrf	7.06725e-12	1.97339e-07	1.58005	0.3	0.039
Sftp+ Tumor	Lpin2	7.86533e-12	2.19624e-07	1.61154	0.557	0.174
Sftp+ Tumor	mt-Cytb	1.06486e-11	2.97341e-07	1.44865	0.771	0.395
Sftp+ Tumor	Lmna	1.17783e-11	3.28885e-07	1.15312	0.471	0.117
Sftp+ Tumor	Gsta4	1.27298e-11	3.55454e-07	1.10081	0.229	0.018
Sftp+ Tumor	Ctsc	1.8524e-11	5.17245e-07	1.23517	0.571	0.178
Sftp+ Tumor	Hibadh	1.87905e-11	5.24688e-07	1.25865	0.314	0.056
Sftp+ Tumor	Ptms	3.25835e-11	9.09829e-07	1.2678	0.414	0.096
Sftp+ Tumor	Bsg	3.52923e-11	9.85467e-07	1.41195	0.714	0.32
Sftp+ Tumor	Rnase4	3.70814e-11	1.03542e-06	1.16559	0.314	0.047
Sftp+ Tumor	Ly6e	3.73059e-11	1.04169e-06	1.12859	0.529	0.155
Sftp+ Tumor	Ctnna1	4.40355e-11	1.2296e-06	1.39885	0.586	0.23
Sftp+ Tumor	Syne2	6.65071e-11	1.85708e-06	1.35071	0.429	0.1
Sftp+ Tumor	Idh2	7.65356e-11	2.1371e-06	1.17575	0.3	0.044
Sftp+ Tumor	Acsl4	7.86723e-11	2.19677e-06	1.27823	0.5	0.147
Sftp+ Tumor	Serpine1	1.53918e-10	4.29786e-06	1.88002	0.357	0.071
Sftp+ Tumor	S100a1	2.30437e-10	6.43449e-06	1.21402	0.314	0.055
Sftp+ Tumor	Phlda1	3.12382e-10	8.72264e-06	1.28534	0.571	0.21
Sftp+ Tumor	Tpm4	3.77416e-10	1.05386e-05	1.32366	0.6	0.241
Sftp+ Tumor	Alcam	1.4594e-09	4.07508e-05	1.16525	0.557	0.196
Sftp+ Tumor	Cystm1	1.62167e-09	4.5282e-05	1.15884	0.4	0.099
Sftp+ Tumor	Meg3	1.84533e-09	5.15273e-05	1.8793	0.214	0.021
Sftp+ Tumor	Anxa4	6.19825e-09	0.000173074	1.26383	0.357	0.084
Sftp+ Tumor	Aes	7.30232e-09	0.000203903	1.26893	0.357	0.101
Sftp+ Tumor	Cd2ap	9.50463e-09	0.000265398	1.11295	0.329	0.069
Sftp+ Tumor	Elovl1	1.32651e-08	0.0003704	1.13236	0.329	0.076
Sftp+ Tumor	mt-Nd4	1.40364e-08	0.000391939	1.12632	0.7	0.376
Sftp+ Tumor	Vcl	2.30431e-08	0.000643432	1.06171	0.357	0.087
Sftp+ Tumor	Rps14	2.30902e-08	0.000644748	1.13092	0.743	0.427
Sftp+ Tumor	Cbr2	3.1087e-08	0.000868043	1.79001	0.143	0.009
Sftp+ Tumor	Atp1a1	6.35144e-08	0.00177351	1.08361	0.529	0.217
Sftp+ Tumor	Psme1	6.48436e-08	0.00181063	1.11229	0.371	0.119
Sftp+ Tumor	Erdr1	8.70663e-08	0.00243115	1.0667	0.286	0.059
Sftp+ Tumor	Emp1	2.32733e-07	0.00649859	1.41574	0.371	0.11
Sftp+ Tumor	Gnas	2.61839e-07	0.00731134	1.08555	0.729	0.425
Sftp+ Tumor	Rps2	3.10532e-07	0.00867097	1.07216	0.414	0.137
Sftp+ Tumor	Ndrg1	5.16957e-07	0.014435	1.17374	0.386	0.122
Sftp+ Tumor	Rn7sk	5.17877e-07	0.0144607	1.17628	0.371	0.117
Sftp+ Tumor	mt-Nd5	6.06334e-07	0.0169307	1.09607	0.657	0.367
Sftp+ Tumor	Eif4h	8.89106e-07	0.0248265	1.09933	0.486	0.222
Sftp+ Tumor	Ctps	1.17217e-06	0.0327304	1.2727	0.129	0.015
Sftp+ Tumor	Mt2	1.49623e-06	0.0417791	1.11923	0.314	0.085
Sftp+ Tumor	H2afj	1.2992e-05	0.362776	1.10118	0.329	0.136
Sftp+ Tumor	Lyz2	0.0010803	1	1.23977	0.457	0.247
Sox4+ Tumor	Lad1	7.34056e-26	2.0497e-21	2.35241	1	0.024
Sox4+ Tumor	Lamc2	1.71365e-24	4.78503e-20	3.28341	1	0.034
Sox4+ Tumor	Fam84a	2.27656e-24	6.35685e-20	2.402	0.867	0.007
Sox4+ Tumor	Pcdh1	5.42852e-23	1.51581e-18	1.73098	0.867	0.017
Sox4+ Tumor	Cxadr	5.59892e-23	1.56339e-18	1.51015	0.867	0.016
Sox4+ Tumor	C77080	2.825e-22	7.88826e-18	2.40131	0.933	0.018
Sox4+ Tumor	Ano1	1.42927e-21	3.99094e-17	2.11021	0.933	0.025
Sox4+ Tumor	Epha2	1.88236e-21	5.2561e-17	2.86644	1	0.036
Sox4+ Tumor	Sema3e	2.2223e-21	6.20533e-17	1.76331	0.867	0.02
Sox4+ Tumor	Cpe	7.62957e-21	2.13041e-16	2.67863	0.933	0.025
Sox4+ Tumor	Krt8	1.39146e-20	3.88538e-16	3.08686	1	0.042
Sox4+ Tumor	Hmga2	1.72991e-20	4.83043e-16	2.18962	0.867	0.025
Sox4+ Tumor	Krt19	5.26583e-20	1.47038e-15	3.15272	1	0.046
Sox4+ Tumor	Lama5	1.28048e-19	3.57549e-15	2.69367	0.933	0.03
Sox4+ Tumor	Krt18	1.49692e-19	4.17986e-15	3.20625	1	0.06
Sox4+ Tumor	Itga3	1.84856e-19	5.16172e-15	2.86495	0.933	0.03
Sox4+ Tumor	Itga2	1.90826e-19	5.32843e-15	2.36878	0.8	0.012
Sox4+ Tumor	Lama3	2.20937e-19	6.16922e-15	2.46597	0.867	0.026
Sox4+ Tumor	Msln	2.48956e-19	6.95159e-15	2.63722	0.867	0.02
Sox4+ Tumor	Cdh1	2.76189e-19	7.71202e-15	3.02299	1	0.054
Sox4+ Tumor	Sdc1	3.0754e-19	8.58745e-15	2.88071	1	0.059
Sox4+ Tumor	Rdh10	4.62488e-19	1.29141e-14	1.4057	0.8	0.022
Sox4+ Tumor	Sema3c	5.9076e-19	1.64958e-14	1.90948	0.8	0.021
Sox4+ Tumor	Wnt7b	8.44425e-19	2.35789e-14	1.74893	0.733	0.011
Sox4+ Tumor	Tns4	1.26926e-18	3.54416e-14	2.81156	0.867	0.024
Sox4+ Tumor	Ptprn	1.73943e-18	4.857e-14	1.7466	0.733	0.011
Sox4+ Tumor	Wfdc2	1.81483e-18	5.06756e-14	2.0411	0.867	0.033
Sox4+ Tumor	Nedd4	2.43529e-18	6.80007e-14	2.52196	1	0.061
Sox4+ Tumor	Clu	2.88173e-18	8.04664e-14	4.37122	1	0.077
Sox4+ Tumor	Itga6	4.48351e-18	1.25193e-13	2.76873	1	0.078
Sox4+ Tumor	Cdkn2a	4.7518e-18	1.32684e-13	1.6734	0.8	0.027
Sox4+ Tumor	Phldb2	5.21231e-18	1.45543e-13	1.87387	0.867	0.035
Sox4+ Tumor	Npnt	5.23122e-18	1.46071e-13	1.69312	0.8	0.023
Sox4+ Tumor	Tpm1	6.62906e-18	1.85103e-13	2.65192	1	0.084
Sox4+ Tumor	Ctnnd1	8.01749e-18	2.23872e-13	2.6814	1	0.079
Sox4+ Tumor	Acsbg1	9.90352e-18	2.76536e-13	1.83037	0.8	0.023
Sox4+ Tumor	Stom	1.2321e-17	3.44038e-13	1.43127	1	0.089
Sox4+ Tumor	Fat1	3.88327e-17	1.08432e-12	1.41587	0.733	0.026
Sox4+ Tumor	Cdc42bpb	3.99019e-17	1.11418e-12	1.83801	1	0.076
Sox4+ Tumor	Tsc22d1	5.37377e-17	1.50052e-12	2.42275	1	0.077
Sox4+ Tumor	Mboat1	6.17299e-17	1.72368e-12	1.6079	0.667	0.011
Sox4+ Tumor	Itgb4	7.02639e-17	1.96198e-12	1.94483	0.733	0.016
Sox4+ Tumor	Cttn	7.64698e-17	2.13527e-12	2.0485	0.867	0.035
Sox4+ Tumor	Slc22a23	7.76996e-17	2.16961e-12	1.5332	0.667	0.012
Sox4+ Tumor	Emp1	9.02147e-17	2.51906e-12	3.25521	1	0.111
Sox4+ Tumor	Pgap1	1.14668e-16	3.20187e-12	1.39736	0.8	0.035
Sox4+ Tumor	Ppfibp1	1.44654e-16	4.03917e-12	2.34965	1	0.088
Sox4+ Tumor	Baiap2l1	1.52799e-16	4.26661e-12	1.40446	0.733	0.023
Sox4+ Tumor	Nbl1	1.52983e-16	4.27175e-12	1.7563	0.8	0.026
Sox4+ Tumor	Klf5	2.29751e-16	6.41534e-12	1.81314	0.8	0.026
Sox4+ Tumor	Myof	3.28819e-16	9.18162e-12	2.73492	1	0.095
Sox4+ Tumor	Sox4	3.79005e-16	1.0583e-11	2.48671	0.933	0.06
Sox4+ Tumor	Dab2ip	5.56791e-16	1.55473e-11	1.60258	0.8	0.03
Sox4+ Tumor	F11r	7.75812e-16	2.1663e-11	2.07327	0.933	0.059
Sox4+ Tumor	Krt7	7.88156e-16	2.20077e-11	2.70345	0.933	0.059
Sox4+ Tumor	Ppap2c	1.34636e-15	3.75943e-11	1.45246	0.733	0.018
Sox4+ Tumor	Lsr	1.41229e-15	3.94353e-11	2.05065	0.867	0.04
Sox4+ Tumor	Tinagl1	1.49414e-15	4.17208e-11	1.95482	0.733	0.02
Sox4+ Tumor	Sh3d19	2.27572e-15	6.35449e-11	1.79103	0.8	0.034
Sox4+ Tumor	Serpinb6a	2.39933e-15	6.69965e-11	2.42943	1	0.093
Sox4+ Tumor	Itpr3	2.4464e-15	6.8311e-11	1.50395	0.867	0.058
Sox4+ Tumor	Fnbp1l	2.44755e-15	6.83429e-11	1.51311	0.933	0.076
Sox4+ Tumor	S100a14	3.11861e-15	8.7081e-11	2.42576	0.8	0.034
Sox4+ Tumor	Cldn3	4.58136e-15	1.27925e-10	1.39093	0.667	0.019
Sox4+ Tumor	Tjp2	4.61936e-15	1.28986e-10	2.41139	0.933	0.073
Sox4+ Tumor	Nckap1	5.41576e-15	1.51224e-10	1.86788	0.8	0.03
Sox4+ Tumor	Dsg2	5.53272e-15	1.5449e-10	1.77999	0.667	0.017
Sox4+ Tumor	Col18a1	6.62991e-15	1.85127e-10	1.56003	0.667	0.021
Sox4+ Tumor	Ecm1	7.11326e-15	1.98624e-10	1.90146	1	0.11
Sox4+ Tumor	Unc5b	7.13768e-15	1.99305e-10	1.41756	0.6	0.015
Sox4+ Tumor	Slc25a24	7.84576e-15	2.19077e-10	1.784	0.867	0.047
Sox4+ Tumor	Stam	8.12722e-15	2.26936e-10	1.41361	0.867	0.052
Sox4+ Tumor	Spint2	9.00638e-15	2.51485e-10	1.81322	0.867	0.053
Sox4+ Tumor	Ctse	9.01387e-15	2.51694e-10	1.94366	0.8	0.036
Sox4+ Tumor	Lamb1	1.11532e-14	3.1143e-10	1.62573	0.667	0.021
Sox4+ Tumor	F2r	1.33646e-14	3.73181e-10	2.95795	0.8	0.035
Sox4+ Tumor	Lamb3	1.59078e-14	4.44194e-10	1.78786	0.8	0.04
Sox4+ Tumor	Ccnd1	1.6851e-14	4.70532e-10	2.69751	0.8	0.044
Sox4+ Tumor	Fblim1	1.70517e-14	4.76135e-10	1.46322	0.8	0.043
Sox4+ Tumor	Arhgef5	2.94337e-14	8.21876e-10	1.93851	0.733	0.027
Sox4+ Tumor	Dsp	4.77839e-14	1.33427e-09	2.15288	0.733	0.028
Sox4+ Tumor	Tmem63b	5.29866e-14	1.47954e-09	1.3854	0.8	0.05
Sox4+ Tumor	Myo10	6.3099e-14	1.76191e-09	1.95624	0.8	0.047
Sox4+ Tumor	Ptrf	7.18563e-14	2.00644e-09	2.39231	0.8	0.04
Sox4+ Tumor	Sdc4	7.77047e-14	2.16975e-09	1.93225	1	0.132
Sox4+ Tumor	Fam129b	7.9731e-14	2.22633e-09	2.34081	1	0.119
Sox4+ Tumor	Vcl	1.53981e-13	4.2996e-09	1.64937	0.933	0.088
Sox4+ Tumor	Fkbp1a	1.69449e-13	4.73152e-09	1.72461	0.933	0.107
Sox4+ Tumor	Ptges	1.75869e-13	4.91079e-09	1.73859	0.733	0.031
Sox4+ Tumor	Epcam	1.83713e-13	5.12983e-09	2.56134	0.8	0.04
Sox4+ Tumor	Wwtr1	1.94822e-13	5.44002e-09	1.50013	0.733	0.036
Sox4+ Tumor	S100a16	2.56464e-13	7.16124e-09	2.35904	0.733	0.027
Sox4+ Tumor	Igfbp3	3.31671e-13	9.26125e-09	2.01981	0.6	0.014
Sox4+ Tumor	Pls3	3.46375e-13	9.67182e-09	1.837	0.8	0.044
Sox4+ Tumor	Srd5a1	3.64167e-13	1.01686e-08	2.03674	0.667	0.018
Sox4+ Tumor	Cd151	4.84822e-13	1.35377e-08	1.75284	0.8	0.046
Sox4+ Tumor	Cldn4	5.33608e-13	1.48999e-08	1.86402	0.6	0.015
Sox4+ Tumor	Dstn	7.30947e-13	2.04102e-08	1.99066	1	0.145
Sox4+ Tumor	Trim8	7.78761e-13	2.17453e-08	1.70864	0.933	0.094
Sox4+ Tumor	Golm1	8.55341e-13	2.38837e-08	1.58919	0.867	0.086
Sox4+ Tumor	Soga2	1.08906e-12	3.04098e-08	1.72464	0.6	0.022
Sox4+ Tumor	Anxa1	1.23178e-12	3.4395e-08	1.98107	1	0.141
Sox4+ Tumor	Bcr	1.64268e-12	4.58687e-08	1.61769	0.8	0.057
Sox4+ Tumor	S100a6	2.2346e-12	6.23966e-08	2.33066	1	0.158
Sox4+ Tumor	Tm4sf1	3.11537e-12	8.69906e-08	2.00879	0.667	0.025
Sox4+ Tumor	Fgd6	4.07863e-12	1.13888e-07	1.90662	0.8	0.056
Sox4+ Tumor	Slc12a2	4.33699e-12	1.21102e-07	1.67358	0.667	0.028
Sox4+ Tumor	Anxa2	5.17873e-12	1.44606e-07	2.25137	1	0.274
Sox4+ Tumor	Abhd2	6.68637e-12	1.86704e-07	2.21073	0.933	0.121
Sox4+ Tumor	Itgav	7.41038e-12	2.0692e-07	1.54657	0.933	0.119
Sox4+ Tumor	Ctnna1	8.93685e-12	2.49544e-07	2.00089	1	0.233
Sox4+ Tumor	Timp2	1.07202e-11	2.99341e-07	2.46239	0.933	0.124
Sox4+ Tumor	Tnfrsf12a	1.08289e-11	3.02374e-07	1.98143	0.8	0.059
Sox4+ Tumor	Smarcc1	1.12925e-11	3.15319e-07	1.39608	0.8	0.073
Sox4+ Tumor	Ctnnb1	1.48877e-11	4.15711e-07	2.05649	1	0.313
Sox4+ Tumor	Pmepa1	1.51791e-11	4.23846e-07	1.46372	0.867	0.102
Sox4+ Tumor	S100a10	1.54371e-11	4.3105e-07	1.87588	0.933	0.117
Sox4+ Tumor	Igfbp7	1.64145e-11	4.58343e-07	1.45077	0.667	0.041
Sox4+ Tumor	Anxa4	1.68349e-11	4.70081e-07	1.84277	0.867	0.085
Sox4+ Tumor	Ctbp2	1.89895e-11	5.30243e-07	1.57103	0.8	0.064
Sox4+ Tumor	Mprip	2.44986e-11	6.84074e-07	1.65592	0.933	0.141
Sox4+ Tumor	Ybx3	2.67627e-11	7.47294e-07	1.43737	0.867	0.1
Sox4+ Tumor	Ddb1	2.99197e-11	8.35448e-07	1.92215	0.933	0.151
Sox4+ Tumor	Onecut2	3.21072e-11	8.96528e-07	2.82129	0.6	0.018
Sox4+ Tumor	Aldh1a3	3.60287e-11	1.00603e-06	1.99987	0.533	0.012
Sox4+ Tumor	Creb3l2	3.6049e-11	1.0066e-06	1.52481	0.733	0.05
Sox4+ Tumor	Nnat	3.92135e-11	1.09496e-06	2.32041	0.667	0.032
Sox4+ Tumor	Gprc5a	7.15583e-11	1.99812e-06	1.63817	0.6	0.024
Sox4+ Tumor	Akr1b8	7.70648e-11	2.15188e-06	2.08364	0.6	0.02
Sox4+ Tumor	2021-09-09	8.61631e-11	2.40593e-06	1.82849	0.867	0.095
Sox4+ Tumor	Plat	9.36809e-11	2.61585e-06	2.41518	0.6	0.02
Sox4+ Tumor	Cald1	1.13628e-10	3.17282e-06	1.81884	0.667	0.036
Sox4+ Tumor	Endod1	1.17565e-10	3.28278e-06	1.51155	0.6	0.027
Sox4+ Tumor	Ankrd50	1.9466e-10	5.4355e-06	1.94736	0.733	0.058
Sox4+ Tumor	Bgn	2.01593e-10	5.62909e-06	1.75228	0.667	0.046
Sox4+ Tumor	Flnb	2.21281e-10	6.17884e-06	1.87626	0.8	0.084
Sox4+ Tumor	Cd2ap	2.30693e-10	6.44163e-06	1.81024	0.733	0.071
Sox4+ Tumor	Ugdh	2.54534e-10	7.10734e-06	1.67783	0.8	0.08
Sox4+ Tumor	Tnks1bp1	3.33477e-10	9.31167e-06	1.53117	0.667	0.04
Sox4+ Tumor	Map1b	4.01216e-10	1.12031e-05	1.66374	0.667	0.052
Sox4+ Tumor	Kcnn4	4.20143e-10	1.17317e-05	1.53939	0.6	0.026
Sox4+ Tumor	Avil	6.91613e-10	1.93119e-05	1.38889	0.467	0.009
Sox4+ Tumor	Ywhag	7.2472e-10	2.02364e-05	1.84069	1	0.234
Sox4+ Tumor	Fads3	7.33009e-10	2.04678e-05	1.43732	0.533	0.016
Sox4+ Tumor	Eps8	7.89012e-10	2.20316e-05	1.65793	0.867	0.116
Sox4+ Tumor	Trim28	9.36748e-10	2.61568e-05	1.5484	0.867	0.115
Sox4+ Tumor	Actn1	1.30208e-09	3.63581e-05	2.12504	0.933	0.165
Sox4+ Tumor	Arf6	1.32474e-09	3.69907e-05	1.41544	1	0.229
Sox4+ Tumor	Sprr1a	1.5664e-09	4.37385e-05	2.93725	0.467	0.009
Sox4+ Tumor	Kctd10	1.79221e-09	5.00439e-05	1.43999	0.8	0.091
Sox4+ Tumor	Prdx2	2.38332e-09	6.65495e-05	1.38613	0.733	0.076
Sox4+ Tumor	Actn4	3.06056e-09	8.546e-05	1.52439	1	0.278
Sox4+ Tumor	Ndrg1	4.03489e-09	0.000112666	2.00354	0.8	0.124
Sox4+ Tumor	Ankrd1	4.73249e-09	0.000132145	1.76609	0.467	0.014
Sox4+ Tumor	Sema4b	4.90888e-09	0.000137071	1.51537	0.6	0.038
Sox4+ Tumor	Ptprs	7.05622e-09	0.000197031	1.42552	0.667	0.054
Sox4+ Tumor	Lmo7	7.07105e-09	0.000197445	2.33298	0.6	0.035
Sox4+ Tumor	Hbegf	7.25049e-09	0.000202456	2.13227	0.867	0.138
Sox4+ Tumor	Rtn4	8.27761e-09	0.000231136	1.60263	1	0.269
Sox4+ Tumor	Eef1b2	1.10158e-08	0.000307595	1.42185	1	0.283
Sox4+ Tumor	Ahnak	1.16993e-08	0.000326679	2.76928	0.933	0.24
Sox4+ Tumor	Ltbp3	1.73992e-08	0.000485837	1.80568	0.6	0.045
Sox4+ Tumor	Anxa5	1.77682e-08	0.000496141	1.48847	0.933	0.198
Sox4+ Tumor	Krt23	2.15149e-08	0.000600761	1.54425	0.467	0.016
Sox4+ Tumor	Pxdc1	2.59999e-08	0.000725996	1.4893	0.6	0.044
Sox4+ Tumor	Capn2	3.09168e-08	0.000863291	1.86217	0.733	0.084
Sox4+ Tumor	Agrn	3.36872e-08	0.000940647	1.675	0.8	0.118
Sox4+ Tumor	Itpripl2	3.43333e-08	0.000958689	2.21239	0.867	0.173
Sox4+ Tumor	Aldh2	3.44773e-08	0.00096271	1.84262	0.8	0.145
Sox4+ Tumor	Arhgap5	3.91004e-08	0.0010918	1.69838	0.733	0.085
Sox4+ Tumor	Dynap	4.54311e-08	0.00126857	1.45275	0.333	0.003
Sox4+ Tumor	Lmna	5.44038e-08	0.00151912	1.89004	0.8	0.12
Sox4+ Tumor	Flna	1.13737e-07	0.00317587	1.7801	0.933	0.239
Sox4+ Tumor	Jag1	1.24432e-07	0.0034745	1.41734	0.667	0.075
Sox4+ Tumor	Git1	1.46014e-07	0.00407714	1.49475	0.733	0.101
Sox4+ Tumor	Itgb1	1.55434e-07	0.00434017	1.56346	1	0.328
Sox4+ Tumor	Sc4mol	1.78991e-07	0.00499796	1.90265	0.667	0.073
Sox4+ Tumor	Rnf128	2.03713e-07	0.00568828	1.48146	0.533	0.034
Sox4+ Tumor	Plxnb2	2.31968e-07	0.00647723	1.62568	0.667	0.086
Sox4+ Tumor	Atp2a2	2.70218e-07	0.00754529	1.39531	0.867	0.183
Sox4+ Tumor	Lgals1	2.91671e-07	0.00814432	1.86525	0.733	0.103
Sox4+ Tumor	Tnks2	3.83399e-07	0.0107056	1.68034	0.867	0.196
Sox4+ Tumor	Cgnl1	4.42392e-07	0.0123529	1.47884	0.6	0.061
Sox4+ Tumor	Plec	7.12651e-07	0.0198994	2.16849	0.867	0.216
Sox4+ Tumor	Erdr1	7.92989e-07	0.0221426	1.88493	0.6	0.06
Sox4+ Tumor	Mal	7.96769e-07	0.0222482	1.62184	0.4	0.014
Sox4+ Tumor	Sfn	1.28718e-06	0.035942	1.69879	0.467	0.027
Sox4+ Tumor	Tagln2	1.46629e-06	0.0409433	1.69405	0.867	0.216
Sox4+ Tumor	Xrn2	1.55865e-06	0.0435223	1.50262	0.733	0.122
Sox4+ Tumor	Sptbn1	1.74337e-06	0.04868	1.74342	0.8	0.185
Sox4+ Tumor	Cyr61	2.98135e-06	0.0832484	1.42009	0.4	0.022
Sox4+ Tumor	Sdcbp2	3.12875e-06	0.087364	1.67937	0.4	0.018
Sox4+ Tumor	Tm9sf3	3.18268e-06	0.0888701	1.55519	0.867	0.249
Sox4+ Tumor	Spp1	7.07437e-06	0.197538	1.50868	0.6	0.114
Sox4+ Tumor	Vim	8.54854e-05	1	1.92807	0.667	0.237
Sox4+ Tumor	Ehd4	9.00688e-05	1	1.41394	0.6	0.113
Sox4+ Tumor	Rn7sk	0.00112923	1	1.61915	0.533	0.12
Sox4+ Tumor	Lif	0.00650086	1	1.53527	0.267	0.028
Sox4+ Tumor	D17H6S56E-5	0.00729089	1	1.39709	0.267	0.038
Sox4+ Tumor	Krt14	0.00806833	1	1.67515	0.133	0.003
Krt+ Tumor	Krt18	1.50865e-165	4.2126e-161	4.74501	0.861	0.033
Krt+ Tumor	Krt7	2.81993e-155	7.8741e-151	4.9174	0.81	0.033
Krt+ Tumor	Clu	2.0663e-143	5.76974e-139	4.99821	0.848	0.051
Krt+ Tumor	Krt19	6.23015e-130	1.73964e-125	4.03388	0.703	0.025
Krt+ Tumor	S100a6	4.7625e-129	1.32983e-124	4.08005	0.785	0.137
Krt+ Tumor	Krt8	4.82385e-126	1.34696e-121	3.4857	0.696	0.021
Krt+ Tumor	S100a14	5.40506e-113	1.50926e-108	3.20906	0.614	0.014
Krt+ Tumor	Tpm1	1.5436e-107	4.31019e-103	3.31609	0.722	0.063
Krt+ Tumor	Ybx1	6.08824e-99	1.70002e-94	2.83372	0.684	0.308
Krt+ Tumor	Wfdc2	8.82265e-98	2.46355e-93	2.84344	0.563	0.016
Krt+ Tumor	Nnat	5.30948e-95	1.48257e-90	3.51691	0.551	0.015
Krt+ Tumor	Cdkn2a	1.56338e-90	4.36543e-86	2.24998	0.506	0.012
Krt+ Tumor	Anxa2	3.70794e-90	1.03537e-85	2.7953	0.816	0.256
Krt+ Tumor	2200002D01Rik	3.59275e-87	1.0032e-82	2.27381	0.487	0.011
Krt+ Tumor	Rplp0	4.58752e-86	1.28097e-81	2.57632	0.728	0.351
Krt+ Tumor	Bgn	7.12873e-84	1.99056e-79	2.61576	0.576	0.029
Krt+ Tumor	Eef1a1	1.43177e-80	3.99793e-76	2.43002	0.81	0.477
Krt+ Tumor	Serpinb6a	4.84571e-78	1.35307e-73	2.62327	0.608	0.077
Krt+ Tumor	Msln	3.8982e-75	1.0885e-70	2.21089	0.418	0.008
Krt+ Tumor	S100a11	6.51323e-72	1.81869e-67	2.73829	0.589	0.11
Krt+ Tumor	Anxa1	2.28385e-71	6.3772e-67	2.58194	0.69	0.124
Krt+ Tumor	Rps5	3.4625e-68	9.66833e-64	2.33661	0.804	0.422
Krt+ Tumor	Spint2	2.65213e-67	7.40555e-63	2.24855	0.513	0.038
Krt+ Tumor	Prdx2	9.40889e-67	2.62724e-62	2.3431	0.532	0.061
Krt+ Tumor	Ctse	1.76536e-66	4.92942e-62	1.93932	0.456	0.023
Krt+ Tumor	Nrn1	4.69181e-66	1.3101e-61	1.71015	0.367	0.008
Krt+ Tumor	S100a16	6.81476e-66	1.90289e-61	1.97314	0.424	0.015
Krt+ Tumor	Dstn	2.13774e-64	5.96921e-60	2.40395	0.614	0.13
Krt+ Tumor	Lamc2	1.42968e-62	3.9921e-58	2.88792	0.449	0.022
Krt+ Tumor	Cpe	2.1687e-62	6.05567e-58	2.28472	0.405	0.014
Krt+ Tumor	Eef1b2	1.99812e-61	5.57934e-57	2.22922	0.69	0.27
Krt+ Tumor	Srd5a1	6.04193e-61	1.68709e-56	1.44194	0.342	0.009
Krt+ Tumor	Gsta4	7.03274e-60	1.96375e-55	1.7321	0.354	0.008
Krt+ Tumor	Epcam	5.82649e-59	1.62693e-54	1.86653	0.449	0.027
Krt+ Tumor	Ptrf	3.13249e-58	8.74685e-54	1.8989	0.449	0.027
Krt+ Tumor	Fam213a	1.04143e-57	2.90799e-53	1.86922	0.411	0.021
Krt+ Tumor	Tpd52l1	4.88566e-57	1.36422e-52	1.29237	0.291	0.004
Krt+ Tumor	Rplp1	9.47435e-57	2.64552e-52	2.04827	0.69	0.307
Krt+ Tumor	Cttn	2.27493e-56	6.35227e-52	1.66417	0.411	0.024
Krt+ Tumor	S100a10	5.29962e-56	1.47981e-51	2.3754	0.557	0.103
Krt+ Tumor	Ccnd1	1.43481e-54	4.00641e-50	2.10151	0.437	0.032
Krt+ Tumor	Sdc1	2.03354e-54	5.67825e-50	2.0384	0.5	0.046
Krt+ Tumor	Cldn18	7.19865e-54	2.01008e-49	1.81249	0.367	0.015
Krt+ Tumor	Lad1	1.82922e-53	5.10774e-49	1.60569	0.361	0.015
Krt+ Tumor	Nedd4	2.40434e-51	6.71363e-47	2.00292	0.487	0.049
Krt+ Tumor	Ankrd1	6.32403e-51	1.76586e-46	1.89232	0.291	0.005
Krt+ Tumor	Hmga2	2.77954e-49	7.76131e-45	1.65014	0.342	0.016
Krt+ Tumor	Krt23	3.05051e-49	8.51794e-45	1.59279	0.297	0.007
Krt+ Tumor	Rpl4	3.89288e-49	1.08701e-44	2.11201	0.785	0.439
Krt+ Tumor	Lama3	1.22226e-48	3.4129e-44	2.35218	0.354	0.017
Krt+ Tumor	Aldh2	1.33156e-48	3.7181e-44	2.13674	0.57	0.131
Krt+ Tumor	Cystm1	2.20837e-48	6.16642e-44	2.0457	0.525	0.088
Krt+ Tumor	Stk39	9.93914e-48	2.77531e-43	1.19594	0.342	0.018
Krt+ Tumor	Rps2	1.50388e-47	4.1993e-43	2.00446	0.513	0.127
Krt+ Tumor	Tns4	6.62952e-47	1.85116e-42	1.6358	0.329	0.015
Krt+ Tumor	Rpl32	2.11074e-46	5.89382e-42	1.98408	0.633	0.258
Krt+ Tumor	Emp2	9.67692e-46	2.70209e-41	1.22395	0.329	0.019
Krt+ Tumor	Pfdn1	1.6207e-45	4.52549e-41	1.70679	0.367	0.039
Krt+ Tumor	Rpl13a	1.69142e-45	4.72295e-41	1.94209	0.741	0.373
Krt+ Tumor	Ly6e	4.5775e-45	1.27817e-40	2.10593	0.563	0.146
Krt+ Tumor	Rps26	7.85184e-45	2.19247e-40	1.85055	0.576	0.251
Krt+ Tumor	Rps3	2.11952e-44	5.91834e-40	1.79454	0.804	0.474
Krt+ Tumor	Tmsb10	1.68301e-43	4.69946e-39	1.59159	0.405	0.047
Krt+ Tumor	Tnnt2	2.15457e-43	6.0162e-39	1.21191	0.234	0.004
Krt+ Tumor	Eef2	2.69159e-43	7.51573e-39	1.85513	0.791	0.533
Krt+ Tumor	Rab25	1.49799e-42	4.18284e-38	1.10849	0.234	0.004
Krt+ Tumor	Stard10	6.97286e-42	1.94703e-37	1.56042	0.392	0.036
Krt+ Tumor	Rps20	7.64096e-42	2.13358e-37	1.80803	0.614	0.227
Krt+ Tumor	Tm4sf1	1.10704e-41	3.09119e-37	1.15269	0.297	0.017
Krt+ Tumor	Anxa4	7.70147e-41	2.15048e-36	1.7425	0.443	0.075
Krt+ Tumor	Golm1	1.63372e-40	4.56184e-36	1.98735	0.456	0.075
Krt+ Tumor	Rps14	2.78365e-40	7.7728e-36	1.78249	0.766	0.419
Krt+ Tumor	Gnb2l1	3.72436e-40	1.03995e-35	1.83464	0.741	0.373
Krt+ Tumor	Eya2	4.63135e-40	1.29321e-35	1.18393	0.259	0.009
Krt+ Tumor	Anxa3	8.90424e-40	2.48633e-35	1.694	0.519	0.109
Krt+ Tumor	Pafah1b3	1.4104e-39	3.93826e-35	1.39442	0.361	0.035
Krt+ Tumor	Atpif1	1.56567e-39	4.37181e-35	1.733	0.475	0.104
Krt+ Tumor	Sod1	3.48512e-39	9.7315e-35	1.79737	0.589	0.203
Krt+ Tumor	Prss22	2.33177e-38	6.51099e-34	1.1813	0.234	0.005
Krt+ Tumor	Bsg	3.29705e-38	9.20635e-34	1.94302	0.658	0.314
Krt+ Tumor	Anxa10	5.01439e-38	1.40017e-33	1.3241	0.215	0.004
Krt+ Tumor	Rps18	5.83426e-38	1.6291e-33	1.73576	0.532	0.134
Krt+ Tumor	Muc1	2.19751e-37	6.13611e-33	1.32424	0.323	0.025
Krt+ Tumor	Lmo7	2.19814e-37	6.13786e-33	1.42959	0.316	0.026
Krt+ Tumor	Sh3d19	6.76755e-37	1.8897e-32	1.14977	0.31	0.027
Krt+ Tumor	Ecm1	8.82839e-37	2.46515e-32	1.85971	0.519	0.097
Krt+ Tumor	Myof	1.6058e-36	4.48388e-32	1.77853	0.462	0.084
Krt+ Tumor	Cox4i1	1.72675e-36	4.82161e-32	1.64836	0.608	0.293
Krt+ Tumor	Hdgf	2.25558e-36	6.29827e-32	1.48774	0.487	0.115
Krt+ Tumor	Itga3	2.48218e-36	6.931e-32	1.24727	0.304	0.023
Krt+ Tumor	Park7	5.34131e-36	1.49145e-31	1.57598	0.418	0.076
Krt+ Tumor	Pdlim1	5.61041e-36	1.5666e-31	1.33699	0.342	0.032
Krt+ Tumor	Eif3h	7.53474e-36	2.10392e-31	1.73102	0.551	0.213
Krt+ Tumor	Sh3bgrl3	7.57569e-36	2.11536e-31	1.83649	0.563	0.282
Krt+ Tumor	Mcpt8	3.92159e-35	1.09503e-30	1.49338	0.203	0.003
Krt+ Tumor	Gsto1	6.80636e-35	1.90054e-30	1.76181	0.43	0.093
Krt+ Tumor	Lars2	8.59016e-35	2.39863e-30	1.63095	0.956	0.796
Krt+ Tumor	Rpl22	1.19469e-34	3.33593e-30	1.66487	0.57	0.193
Krt+ Tumor	S100a1	1.8749e-34	5.23528e-30	1.29161	0.38	0.047
Krt+ Tumor	Rps11	3.05808e-34	8.53907e-30	1.64836	0.513	0.204
Krt+ Tumor	Mtap	3.16561e-34	8.83934e-30	1.23662	0.291	0.021
Krt+ Tumor	Ppfibp1	3.6187e-34	1.01045e-29	1.48933	0.418	0.079
Krt+ Tumor	Akr1b8	4.31324e-34	1.20439e-29	1.35267	0.259	0.013
Krt+ Tumor	mmu-mir-6236	5.27822e-34	1.47384e-29	1.85117	0.842	0.536
Krt+ Tumor	Fkbp1a	7.653e-34	2.13695e-29	1.56662	0.449	0.097
Krt+ Tumor	Npm1	9.8219e-34	2.74257e-29	1.61638	0.456	0.125
Krt+ Tumor	Rps24	1.45105e-33	4.05176e-29	1.68239	0.576	0.197
Krt+ Tumor	Aes	1.46437e-33	4.08896e-29	1.50708	0.449	0.092
Krt+ Tumor	Cd2ap	7.81248e-33	2.18148e-28	1.47242	0.386	0.061
Krt+ Tumor	Ly6a	9.95644e-33	2.78014e-28	1.86157	0.297	0.023
Krt+ Tumor	Prdx1	2.4399e-32	6.81293e-28	1.40155	0.506	0.13
Krt+ Tumor	Pam	4.30768e-32	1.20283e-27	1.44224	0.323	0.036
Krt+ Tumor	Dap	3.82144e-31	1.06706e-26	1.51726	0.405	0.084
Krt+ Tumor	Actn1	4.33541e-31	1.21058e-26	1.58252	0.544	0.153
Krt+ Tumor	Rpl14	8.39658e-31	2.34458e-26	1.60207	0.538	0.188
Krt+ Tumor	Lgals1	2.24908e-30	6.28011e-26	1.98489	0.386	0.095
Krt+ Tumor	Capns1	2.51219e-30	7.01479e-26	1.55124	0.525	0.181
Krt+ Tumor	Cfl1	2.58359e-30	7.21416e-26	1.52688	0.525	0.228
Krt+ Tumor	Akr1a1	3.72165e-30	1.0392e-25	1.57814	0.57	0.248
Krt+ Tumor	Pls3	8.46006e-30	2.3623e-25	1.37192	0.323	0.036
Krt+ Tumor	Tnfrsf12a	9.16933e-30	2.56035e-25	1.24876	0.354	0.05
Krt+ Tumor	Rpl34	1.0826e-29	3.02295e-25	1.45239	0.399	0.086
Krt+ Tumor	Ak3	1.63112e-29	4.55457e-25	1.11179	0.297	0.031
Krt+ Tumor	Igfbp7	1.86126e-29	5.1972e-25	1.1387	0.297	0.033
Krt+ Tumor	Cdh1	2.01321e-29	5.62148e-25	1.54174	0.348	0.047
Krt+ Tumor	Gnas	2.10014e-29	5.86423e-25	1.5529	0.696	0.42
Krt+ Tumor	Cdc37	3.95299e-29	1.10379e-24	1.54215	0.462	0.14
Krt+ Tumor	Acsl5	1.47953e-28	4.13128e-24	1.52416	0.386	0.08
Krt+ Tumor	Hnrnpab	2.50534e-28	6.99566e-24	1.47684	0.576	0.271
Krt+ Tumor	Slc25a4	9.47498e-28	2.6457e-23	1.34664	0.354	0.065
Krt+ Tumor	Sdcbp2	2.22129e-27	6.2025e-23	1.12164	0.222	0.012
Krt+ Tumor	Ctnna1	2.37219e-27	6.62387e-23	1.53881	0.589	0.222
Krt+ Tumor	Rps9	2.75344e-27	7.68844e-23	1.39005	0.652	0.391
Krt+ Tumor	Hint1	3.63838e-27	1.01595e-22	1.38946	0.449	0.129
Krt+ Tumor	Tjp2	5.23192e-27	1.46091e-22	1.38858	0.367	0.065
Krt+ Tumor	Ybx3	6.6317e-27	1.85177e-22	1.43162	0.399	0.091
Krt+ Tumor	Cldn4	8.54693e-27	2.38656e-22	1.11724	0.203	0.01
Krt+ Tumor	Ctnnd1	1.812e-26	5.05964e-22	1.45908	0.361	0.071
Krt+ Tumor	F2r	3.99458e-26	1.11541e-21	1.4344	0.278	0.028
Krt+ Tumor	Sftpb	5.6353e-26	1.57355e-21	2.00067	0.272	0.029
Krt+ Tumor	Tpi1	4.05917e-25	1.13344e-20	1.43502	0.57	0.239
Krt+ Tumor	Aprt	1.07919e-24	3.01342e-20	1.43517	0.386	0.124
Krt+ Tumor	Anxa5	1.13415e-24	3.16687e-20	1.37352	0.544	0.188
Krt+ Tumor	Cox7b	2.50839e-24	7.00417e-20	1.33716	0.405	0.114
Krt+ Tumor	Paics	3.09348e-24	8.63791e-20	1.13074	0.342	0.069
Krt+ Tumor	Ranbp1	7.30781e-24	2.04056e-19	1.31278	0.361	0.08
Krt+ Tumor	Atp5c1	1.59891e-23	4.46463e-19	1.37367	0.437	0.139
Krt+ Tumor	Rpl26	2.14685e-23	5.99466e-19	1.2528	0.424	0.135
Krt+ Tumor	Aldoa	2.18544e-23	6.10242e-19	1.33725	0.722	0.489
Krt+ Tumor	Eif3i	8.92053e-23	2.49088e-18	1.18272	0.367	0.086
Krt+ Tumor	Rps19	1.99428e-22	5.56864e-18	1.33063	0.525	0.195
Krt+ Tumor	Emp1	2.31377e-22	6.46073e-18	1.27025	0.424	0.103
Krt+ Tumor	Gm15564	4.12355e-22	1.15142e-17	1.72284	0.601	0.257
Krt+ Tumor	Eif4b	4.49369e-22	1.25477e-17	1.44309	0.544	0.257
Krt+ Tumor	Pfn1	4.70535e-22	1.31388e-17	1.32935	0.627	0.312
Krt+ Tumor	Cyb5r3	1.36877e-21	3.82201e-17	1.37001	0.399	0.111
Krt+ Tumor	Tcp1	1.39673e-21	3.9001e-17	1.27508	0.462	0.199
Krt+ Tumor	Prdx5	1.68192e-21	4.69643e-17	1.46803	0.614	0.32
Krt+ Tumor	Npc2	1.81732e-21	5.0745e-17	1.49261	0.601	0.3
Krt+ Tumor	Plac8	3.05758e-21	8.53767e-17	1.43793	0.304	0.05
Krt+ Tumor	Ivl	7.91042e-21	2.20883e-16	1.13264	0.139	0.005
Krt+ Tumor	Rps3a1	9.04542e-21	2.52575e-16	1.34294	0.424	0.163
Krt+ Tumor	Tubb5	9.64143e-21	2.69218e-16	1.52238	0.481	0.212
Krt+ Tumor	Cgnl1	1.22893e-20	3.43155e-16	1.62306	0.31	0.054
Krt+ Tumor	Serbp1	1.43065e-20	3.9948e-16	1.18939	0.608	0.273
Krt+ Tumor	Mapk3	1.5748e-20	4.3973e-16	1.24851	0.456	0.153
Krt+ Tumor	Atp5b	4.54395e-20	1.26881e-15	1.22562	0.532	0.324
Krt+ Tumor	Eef1d	7.22498e-20	2.01743e-15	1.1135	0.399	0.119
Krt+ Tumor	Bag1	9.01445e-20	2.5171e-15	1.29626	0.437	0.164
Krt+ Tumor	Lamb3	1.30683e-19	3.64906e-15	1.41624	0.253	0.035
Krt+ Tumor	Rpl7	1.39935e-19	3.9074e-15	1.19657	0.405	0.134
Krt+ Tumor	Ppp1ca	1.63033e-19	4.55238e-15	1.1218	0.494	0.208
Krt+ Tumor	Txndc17	2.95303e-19	8.24574e-15	1.14893	0.329	0.084
Krt+ Tumor	Calm1	3.34133e-19	9.32998e-15	1.28846	0.728	0.491
Krt+ Tumor	Ctsh	3.4109e-19	9.52425e-15	1.52064	0.449	0.173
Krt+ Tumor	Skp1a	7.29227e-19	2.03622e-14	1.18284	0.386	0.11
Krt+ Tumor	Tagln2	1.03734e-18	2.89655e-14	1.33292	0.513	0.207
Krt+ Tumor	Tspo	1.14048e-18	3.18457e-14	1.21903	0.386	0.116
Krt+ Tumor	Vamp8	1.41801e-18	3.95952e-14	1.18128	0.424	0.151
Krt+ Tumor	Rps21	1.5561e-18	4.34511e-14	1.23154	0.487	0.231
Krt+ Tumor	Set	3.47005e-18	9.68942e-14	1.10847	0.386	0.114
Krt+ Tumor	Erdr1	3.49507e-18	9.75928e-14	1.5812	0.215	0.056
Krt+ Tumor	Dynlrb1	4.16646e-18	1.1634e-13	1.16085	0.367	0.12
Krt+ Tumor	Ywhae	9.1436e-18	2.55317e-13	1.16184	0.456	0.233
Krt+ Tumor	2021-09-15	9.3069e-18	2.59877e-13	1.12509	0.443	0.166
Krt+ Tumor	Ndufa2	1.0154e-17	2.83529e-13	1.30969	0.418	0.145
Krt+ Tumor	Rps15	2.46102e-17	6.8719e-13	1.19827	0.481	0.243
Krt+ Tumor	Rpl8	5.22498e-17	1.45897e-12	1.17951	0.671	0.438
Krt+ Tumor	Actb	7.71329e-17	2.15378e-12	1.11727	0.861	0.662
Krt+ Tumor	Ldha	1.25451e-16	3.50297e-12	1.13785	0.665	0.363
Krt+ Tumor	Edf1	2.49986e-16	6.98036e-12	1.14621	0.361	0.124
Krt+ Tumor	Ddb1	4.18329e-16	1.1681e-11	1.15197	0.399	0.144
Krt+ Tumor	Cox6c	1.18304e-15	3.30339e-11	1.14	0.38	0.129
Krt+ Tumor	Psmb1	1.24245e-15	3.46928e-11	1.1543	0.38	0.154
Krt+ Tumor	Fam162a	1.28427e-15	3.58608e-11	1.27024	0.31	0.087
Krt+ Tumor	Tpm4	1.61542e-15	4.51075e-11	1.16225	0.532	0.236
Krt+ Tumor	Cct2	2.57045e-15	7.17747e-11	1.16024	0.462	0.209
Krt+ Tumor	Gas5	1.40865e-13	3.93336e-09	1.12989	0.462	0.208
Krt+ Tumor	Plcb3	1.57287e-13	4.39191e-09	1.23025	0.253	0.059
Krt+ Tumor	Ahnak	2.604e-12	7.27114e-08	1.10154	0.506	0.232
Quiescent Tumor	Gm10800	0	0	5.43753	0.995	0.41
Quiescent Tumor	Gm10801	0	0	5.17231	0.892	0.141
Quiescent Tumor	Gm26870	0	0	5.15551	0.913	0.146
Quiescent Tumor	Gm10717	0	0	4.84324	0.725	0.077
Quiescent Tumor	Gm21738	1.76427395171248e-312	4.92638e-308	4.06545	0.497	0.036
Quiescent Tumor	Gm10722	7.9901e-262	2.23108e-257	3.82641	0.409	0.025
Quiescent Tumor	Gm11168	1.5019e-230	4.19376e-226	3.70089	0.397	0.022
Quiescent Tumor	Gm10719	1.15338e-138	3.22059e-134	3.013	0.247	0.012
Quiescent Tumor	Gm10715	1.21448e-108	3.3912e-104	2.64517	0.201	0.009
Quiescent Tumor	Gsk3b	8.60768e-106	2.40352e-101	0.297853	0.06	0.238
Quiescent Tumor	Zfp260	3.29552e-101	9.20208e-97	0.71426	0.075	0.184
Quiescent Tumor	Ttn	3.40867e-101	9.51802e-97	3.05301	0.213	0.023
Quiescent Tumor	Nisch	7.16767e-94	2.00143e-89	0.295466	0.074	0.256
Quiescent Tumor	Tmbim1	1.53764e-90	4.29356e-86	0.515273	0.064	0.196
Quiescent Tumor	Erp29	1.85723e-88	5.18594e-84	0.617095	0.059	0.165
Quiescent Tumor	Mkln1	3.26514e-88	9.11725e-84	0.773004	0.056	0.157
Quiescent Tumor	Ccnt1	5.32975e-88	1.48822e-83	0.409015	0.059	0.21
Quiescent Tumor	Zmiz1	7.88745e-85	2.20241e-80	0.435089	0.065	0.215
Quiescent Tumor	Ctage5	8.07794e-83	2.2556e-78	0.258389	0.038	0.173
Quiescent Tumor	Suv420h1	2.53693e-80	7.08387e-76	0.557689	0.061	0.177
Quiescent Tumor	Prrc2b	2.07604e-79	5.79692e-75	0.444251	0.063	0.203
Quiescent Tumor	Eef1d	4.77475e-78	1.33325e-73	0.333799	0.036	0.156
Quiescent Tumor	Brpf1	1.97154e-77	5.50512e-73	0.298849	0.056	0.204
Quiescent Tumor	Celf2	3.37392e-77	9.42101e-73	0.332867	0.066	0.204
Quiescent Tumor	Naca	4.56029e-77	1.27337e-72	0.307409	0.027	0.128
Quiescent Tumor	Herc1	1.36209e-75	3.80336e-71	0.474618	0.087	0.224
Quiescent Tumor	Chd8	6.74185e-75	1.88253e-70	0.584328	0.064	0.165
Quiescent Tumor	Mark2	9.52509e-75	2.65969e-70	0.376788	0.054	0.179
Quiescent Tumor	Vps13d	4.85509e-74	1.35569e-69	0.660543	0.09	0.199
Quiescent Tumor	Tfe3	3.51302e-73	9.80941e-69	0.338865	0.056	0.182
Quiescent Tumor	Map4	3.95142e-69	1.10336e-64	0.468094	0.06	0.179
Quiescent Tumor	N4bp2l2	1.48943e-68	4.15895e-64	0.278534	0.042	0.159
Quiescent Tumor	Kif1b	2.93458e-67	8.19422e-63	0.319888	0.059	0.18
Quiescent Tumor	Sh3pxd2b	1.2775e-66	3.56716e-62	0.42654	0.056	0.17
Quiescent Tumor	Mprip	2.43615e-64	6.80247e-60	0.424316	0.056	0.17
Quiescent Tumor	Srsf4	1.57811e-63	4.40655e-59	0.274227	0.034	0.137
Quiescent Tumor	Plekhb2	1.01794e-62	2.84238e-58	0.29195	0.04	0.142
Quiescent Tumor	5031439G07Rik	8.26042e-62	2.30656e-57	0.272151	0.038	0.144
Quiescent Tumor	Ncoa2	8.71818e-61	2.43438e-56	0.454162	0.062	0.174
Quiescent Tumor	Brwd1	1.55002e-60	4.32812e-56	0.422307	0.054	0.159
Quiescent Tumor	Tnrc6b	3.70582e-60	1.03478e-55	0.330672	0.07	0.2
Quiescent Tumor	Copg1	4.09198e-59	1.1426e-54	0.301168	0.036	0.137
Quiescent Tumor	Abl2	7.30798e-59	2.04061e-54	0.324482	0.049	0.159
Quiescent Tumor	Rapgef1	1.17011e-54	3.26729e-50	0.273409	0.041	0.149
Quiescent Tumor	Chka	3.72947e-44	1.04138e-39	0.302038	0.069	0.17
B Cells	Igkc	3.45416e-171	9.64504e-167	5.49641	0.675	0.021
B Cells	Ighm	1.41902e-162	3.96233e-158	4.72978	0.722	0.06
B Cells	Cd74	7.55386e-139	2.10926e-134	1.92931	0.915	0.211
B Cells	Iglc2	1.80442e-136	5.03847e-132	2.58016	0.457	0.002
B Cells	H2-Eb1	6.42387e-131	1.79374e-126	1.74556	0.821	0.139
B Cells	Cd19	8.92429e-131	2.49193e-126	2.54199	0.479	0.006
B Cells	H2-Aa	2.36041e-125	6.59099e-121	1.76937	0.829	0.148
B Cells	H2-Ob	3.39794e-119	9.48807e-115	2.44301	0.47	0.009
B Cells	H2-Ab1	1.08111e-114	3.01879e-110	1.65143	0.833	0.167
B Cells	Macf1	4.25766e-108	1.18887e-103	2.76237	0.803	0.238
B Cells	Pou2af1	1.91839e-105	5.35673e-101	2.36966	0.393	0.005
B Cells	Bank1	5.34292e-104	1.4919e-99	2.39021	0.389	0.005
B Cells	Scd1	9.40196e-100	2.62531e-95	2.74255	0.521	0.031
B Cells	Ebf1	1.49833e-93	4.1838e-89	1.9748	0.423	0.017
B Cells	Tnfrsf13c	4.7238e-88	1.31903e-83	1.95884	0.333	0.004
B Cells	Satb1	7.90548e-86	2.20745e-81	2.5321	0.573	0.063
B Cells	Ccr7	3.08325e-85	8.60936e-81	2.18433	0.5	0.04
B Cells	Cd79b	1.80002e-80	5.0262e-76	1.97129	0.308	0.004
B Cells	Gimap6	7.92659e-79	2.21334e-74	2.16956	0.496	0.043
B Cells	Spib	3.31502e-78	9.25654e-74	1.80075	0.295	0.003
B Cells	Mef2c	3.81174e-75	1.06435e-70	2.21521	0.432	0.032
B Cells	Irf4	1.04228e-74	2.91036e-70	2.4246	0.389	0.023
B Cells	Hsp90ab1	4.48996e-74	1.25373e-69	1.53911	0.962	0.575
B Cells	Ets1	1.25407e-73	3.50175e-69	2.22806	0.611	0.106
B Cells	Rpl4	5.96426e-71	1.6654e-66	1.58633	0.88	0.428
B Cells	Rpl8	1.67764e-70	4.68448e-66	1.64791	0.842	0.424
B Cells	Rpl13a	4.37875e-70	1.22268e-65	1.80188	0.795	0.363
B Cells	Dmxl1	2.31134e-67	6.45396e-63	2.53403	0.509	0.106
B Cells	Nfatc3	6.23197e-66	1.74015e-61	2.08744	0.534	0.114
B Cells	Zbtb10	8.01258e-66	2.23735e-61	2.24442	0.466	0.066
B Cells	Ms4a1	2.04138e-64	5.70015e-60	1.59626	0.252	0.003
B Cells	Mzb1	6.24222e-64	1.74302e-59	1.61035	0.231	0.001
B Cells	Serp1	4.82469e-63	1.3472e-58	1.90289	0.684	0.287
B Cells	Zfp318	1.91549e-62	5.34862e-58	2.16122	0.397	0.048
B Cells	Snx5	2.2102e-61	6.17154e-57	2.00168	0.598	0.199
B Cells	Fcer2a	1.47267e-60	4.11214e-56	1.61326	0.269	0.008
B Cells	Ikzf3	2.10626e-60	5.8813e-56	1.58822	0.376	0.033
B Cells	Cd83	9.1366e-60	2.55121e-55	2.17143	0.551	0.106
B Cells	Rel	1.5887e-59	4.43614e-55	2.03864	0.594	0.191
B Cells	mt-Co1	4.71753e-59	1.31728e-54	1.07431	0.915	0.513
B Cells	B3gnt5	2.28848e-58	6.39013e-54	2.00636	0.457	0.068
B Cells	Cd79a	5.94721e-58	1.66064e-53	1.08634	0.205	0.001
B Cells	Rps5	6.41847e-57	1.79223e-52	1.54396	0.829	0.413
B Cells	Gm19980	3.70048e-55	1.03329e-50	1.89922	0.239	0.005
B Cells	Ablim1	3.44199e-54	9.61107e-50	1.64104	0.436	0.063
B Cells	Rasgrp3	1.44086e-53	4.02332e-49	1.35398	0.269	0.014
B Cells	Cnbp	4.61148e-53	1.28766e-48	1.6392	0.701	0.334
B Cells	Cd22	1.10527e-51	3.08623e-47	1.94326	0.286	0.018
B Cells	Pax5	1.17142e-51	3.27096e-47	1.10937	0.214	0.008
B Cells	Cd69	1.79789e-51	5.02025e-47	1.9874	0.397	0.055
B Cells	Gltscr2	2.03539e-51	5.68343e-47	1.74522	0.641	0.256
B Cells	Stk17b	8.71816e-51	2.43437e-46	1.79454	0.718	0.305
B Cells	Ppp1r16b	1.08396e-50	3.02673e-46	1.74523	0.363	0.039
B Cells	Dtx1	3.97536e-50	1.11004e-45	1.26653	0.214	0.007
B Cells	Eef2	4.15049e-49	1.15894e-44	1.2586	0.838	0.525
B Cells	Stt3b	4.54352e-49	1.26869e-44	1.74815	0.457	0.13
B Cells	H2-DMb2	4.78665e-49	1.33658e-44	1.53086	0.291	0.024
B Cells	Rps3	1.0534e-48	2.94141e-44	1.29563	0.812	0.467
B Cells	Hsph1	3.75196e-48	1.04766e-43	1.39485	0.752	0.303
B Cells	Foxo1	9.79233e-47	2.73431e-42	1.8652	0.389	0.068
B Cells	P2ry10	1.74413e-46	4.87014e-42	1.59955	0.389	0.054
B Cells	Map3k1	2.42456e-46	6.7701e-42	1.89478	0.474	0.14
B Cells	Aff3	1.73373e-45	4.8411e-41	1.60644	0.231	0.009
B Cells	Fcrl1	1.78508e-45	4.98448e-41	1.45607	0.209	0.006
B Cells	Cxcr5	8.45973e-45	2.36221e-40	1.20925	0.218	0.009
B Cells	Hspd1	9.61557e-45	2.68495e-40	1.93882	0.47	0.136
B Cells	Fam107b	1.24704e-44	3.48211e-40	1.67815	0.624	0.248
B Cells	Dnajb1	7.25164e-43	2.02487e-38	2.05155	0.658	0.286
B Cells	Gnb2l1	2.42134e-42	6.7611e-38	1.29108	0.735	0.366
B Cells	Zcchc11	8.2917e-42	2.31529e-37	1.4911	0.56	0.178
B Cells	Cr2	4.20807e-41	1.17502e-36	1.30638	0.175	0.004
B Cells	Irs2	2.26013e-40	6.31096e-36	2.01716	0.47	0.156
B Cells	Rps14	1.13793e-39	3.17745e-35	1.28526	0.739	0.414
B Cells	Ncl	1.14239e-39	3.18989e-35	1.52338	0.65	0.337
B Cells	Parp1	4.19671e-39	1.17185e-34	1.43736	0.286	0.04
B Cells	Rasgef1b	4.50482e-39	1.25788e-34	1.75492	0.372	0.075
B Cells	Rps15	7.15096e-39	1.99676e-34	1.51641	0.56	0.235
B Cells	Cd37	3.0168e-38	8.42381e-34	1.43452	0.393	0.078
B Cells	Faim3	5.93155e-38	1.65627e-33	1.12206	0.158	0.003
B Cells	Cd55	6.38979e-38	1.78422e-33	1.33667	0.222	0.016
B Cells	Arap2	2.08016e-37	5.80844e-33	1.61187	0.363	0.062
B Cells	Rps20	1.87171e-36	5.22637e-32	1.3378	0.56	0.222
B Cells	Foxp1	2.05552e-36	5.73962e-32	1.55788	0.479	0.137
B Cells	S1pr1	2.06983e-36	5.77959e-32	1.60747	0.321	0.05
B Cells	Adck3	1.57235e-35	4.39047e-31	1.44976	0.226	0.018
B Cells	Mndal	9.26806e-35	2.58792e-30	1.19817	0.231	0.021
B Cells	Pde7a	1.1785e-34	3.29073e-30	1.32832	0.291	0.042
B Cells	Stip1	1.62059e-34	4.52516e-30	1.51804	0.534	0.224
B Cells	Hvcn1	1.71896e-34	4.79986e-30	1.78063	0.363	0.092
B Cells	Ly6d	1.34428e-33	3.75362e-29	1.1587	0.154	0.004
B Cells	Il2rg	1.99655e-33	5.57497e-29	1.4497	0.363	0.081
B Cells	Cmah	2.65385e-33	7.41035e-29	1.08379	0.205	0.016
B Cells	Rps19	2.67636e-33	7.47319e-29	1.35049	0.526	0.189
B Cells	Swap70	3.19289e-33	8.91549e-29	1.65763	0.368	0.101
B Cells	Grap	3.51465e-33	9.81395e-29	1.14975	0.239	0.023
B Cells	Shisa5	5.85377e-33	1.63455e-28	1.39566	0.483	0.187
B Cells	Blnk	5.92078e-33	1.65326e-28	1.14475	0.261	0.033
B Cells	Tcf12	7.2341e-33	2.01998e-28	1.53502	0.38	0.088
B Cells	Plekha2	1.18586e-32	3.31128e-28	1.46222	0.389	0.1
B Cells	Gm20645	1.45534e-32	4.06375e-28	1.60623	0.457	0.16
B Cells	Map4k1	2.38643e-32	6.66362e-28	1.09753	0.209	0.019
B Cells	Gprasp1	1.21614e-31	3.39582e-27	1.67081	0.261	0.036
B Cells	Irf8	1.4184e-31	3.96059e-27	1.61326	0.363	0.084
B Cells	Gnas	3.06423e-31	8.55625e-27	1.16831	0.744	0.412
B Cells	Ly6e	3.5892e-31	1.00221e-26	1.34711	0.453	0.144
B Cells	Ralgps2	8.64282e-31	2.41333e-26	1.30647	0.201	0.017
B Cells	Hspe1	1.04018e-30	2.9045e-26	1.46058	0.385	0.103
B Cells	Myc	2.81417e-30	7.85801e-26	1.75359	0.274	0.051
B Cells	Gramd3	3.70075e-30	1.03336e-25	1.36984	0.222	0.023
B Cells	Fam43a	4.41263e-30	1.23214e-25	1.51671	0.226	0.026
B Cells	Pgap1	5.44014e-30	1.51905e-25	1.40383	0.218	0.027
B Cells	Rpl32	5.45222e-30	1.52242e-25	1.07436	0.581	0.254
B Cells	Cnot6l	6.04481e-30	1.68789e-25	1.39137	0.449	0.154
B Cells	Tpr	2.47771e-29	6.9185e-25	1.34281	0.59	0.274
B Cells	Eif2ak3	2.51492e-29	7.0224e-25	1.35479	0.295	0.058
B Cells	Smc6	2.9667e-29	8.28391e-25	1.50816	0.312	0.083
B Cells	Il21r	3.53449e-29	9.86936e-25	1.2701	0.244	0.032
B Cells	Snn	4.61417e-29	1.28841e-24	1.09653	0.167	0.011
B Cells	Pde3b	9.0303e-29	2.52153e-24	1.49338	0.406	0.13
B Cells	Cerk	1.07005e-28	2.98789e-24	1.36701	0.342	0.085
B Cells	Eif3f	1.13056e-28	3.15686e-24	1.24736	0.556	0.228
B Cells	Rps24	1.35798e-28	3.79189e-24	1.2749	0.5	0.195
B Cells	Itpr3	1.39385e-28	3.89206e-24	1.3276	0.282	0.048
B Cells	Tmem123	4.83426e-28	1.34987e-23	1.42438	0.517	0.219
B Cells	Serbp1	6.02033e-28	1.68106e-23	1.3107	0.547	0.27
B Cells	Rps21	1.54659e-27	4.31855e-23	1.19673	0.526	0.224
B Cells	Heg1	1.62629e-27	4.54108e-23	1.17573	0.256	0.042
B Cells	Kmt2e	2.00854e-27	5.60846e-23	1.29541	0.598	0.3
B Cells	Matr3	4.53352e-27	1.26589e-22	1.31142	0.513	0.235
B Cells	Jund	2.59207e-26	7.23785e-22	1.31274	0.709	0.423
B Cells	Cblb	2.73617e-26	7.64022e-22	1.28291	0.291	0.061
B Cells	Mbnl1	5.73849e-26	1.60236e-21	1.29088	0.436	0.167
B Cells	Sptbn1	6.55672e-26	1.83083e-21	1.27922	0.479	0.17
B Cells	Scaf11	9.10116e-26	2.54132e-21	1.38047	0.436	0.201
B Cells	Dgkd	2.43252e-25	6.79231e-21	1.35341	0.449	0.189
B Cells	Smap2	2.75739e-25	7.69945e-21	1.28011	0.393	0.145
B Cells	Klf2	3.85788e-25	1.07724e-20	1.48206	0.5	0.214
B Cells	Bmp2k	4.10869e-25	1.14727e-20	1.3393	0.368	0.132
B Cells	Hmha1	1.25943e-24	3.5167e-20	1.27436	0.491	0.205
B Cells	Ciita	1.35026e-24	3.77033e-20	1.09833	0.188	0.021
B Cells	Sik1	4.1595e-24	1.16146e-19	1.34577	0.466	0.19
B Cells	Cyfip2	4.40422e-24	1.22979e-19	1.13995	0.389	0.115
B Cells	Dusp2	1.41936e-23	3.96327e-19	1.31345	0.359	0.096
B Cells	Bptf	2.5266e-23	7.05502e-19	1.33256	0.44	0.195
B Cells	Herpud1	3.94934e-23	1.10277e-18	1.08008	0.444	0.159
B Cells	Cct4	6.74477e-23	1.88334e-18	1.17778	0.449	0.193
B Cells	Srrm2	9.65908e-23	2.69711e-18	1.10368	0.722	0.476
B Cells	Setd2	1.06248e-22	2.96675e-18	1.27912	0.474	0.23
B Cells	Nup153	1.68785e-22	4.71298e-18	1.28772	0.402	0.162
B Cells	Cct3	3.02529e-22	8.44751e-18	1.15111	0.342	0.114
B Cells	Gem	3.21635e-22	8.98102e-18	1.21292	0.248	0.046
B Cells	Cacybp	4.74405e-22	1.32468e-17	1.22053	0.355	0.125
B Cells	Dnajb4	7.97665e-22	2.22732e-17	1.40994	0.312	0.096
B Cells	Ddx21	1.03392e-21	2.887e-17	1.30181	0.355	0.14
B Cells	Nop58	1.25893e-21	3.51531e-17	1.20689	0.308	0.091
B Cells	Smg1	1.63105e-21	4.55439e-17	1.21495	0.509	0.268
B Cells	Eef1b2	2.36914e-21	6.61534e-17	1.08357	0.534	0.271
B Cells	Numa1	2.54403e-21	7.10368e-17	1.24607	0.436	0.176
B Cells	Etnk1	3.98232e-21	1.11198e-16	1.26432	0.316	0.099
B Cells	Elf1	4.29593e-21	1.19955e-16	1.25107	0.385	0.152
B Cells	Vps37b	4.43922e-21	1.23956e-16	1.1616	0.509	0.238
B Cells	Ero1lb	6.07157e-21	1.69536e-16	1.18074	0.244	0.057
B Cells	Cyth1	6.93671e-21	1.93694e-16	1.23679	0.521	0.281
B Cells	Gdi2	7.28869e-21	2.03522e-16	1.14448	0.53	0.298
B Cells	Prkcb	1.74076e-20	4.86073e-16	1.11787	0.269	0.073
B Cells	Kmt2a	2.0647e-20	5.76526e-16	1.18461	0.432	0.18
B Cells	Rftn1	2.33955e-20	6.53271e-16	1.1426	0.244	0.065
B Cells	Ifi203	3.06155e-20	8.54877e-16	1.09586	0.192	0.037
B Cells	Phip	3.13401e-20	8.7511e-16	1.2808	0.389	0.156
B Cells	H2-Q6	5.47401e-20	1.52851e-15	1.0811	0.312	0.095
B Cells	Ubqln1	6.82987e-20	1.90711e-15	1.15782	0.423	0.198
B Cells	Rbm33	6.98328e-20	1.94994e-15	1.06517	0.372	0.132
B Cells	Syngr2	7.63569e-20	2.13211e-15	1.1863	0.333	0.124
B Cells	Mycbp2	7.96161e-20	2.22312e-15	1.23545	0.462	0.209
B Cells	Ahctf1	8.18261e-20	2.28483e-15	1.15176	0.35	0.135
B Cells	Samd9l	1.34307e-19	3.75027e-15	1.37671	0.282	0.076
B Cells	Baz1a	2.05709e-19	5.74402e-15	1.17775	0.444	0.219
B Cells	Elk4	2.65406e-19	7.41094e-15	1.13292	0.376	0.146
B Cells	Nr4a1	3.53693e-19	9.87618e-15	1.13753	0.534	0.271
B Cells	Rnf145	7.34393e-19	2.05064e-14	1.12818	0.269	0.077
B Cells	Hnrnph1	1.09278e-18	3.05137e-14	1.09257	0.466	0.221
B Cells	Mif4gd	1.5497e-18	4.32721e-14	1.0844	0.244	0.07
B Cells	Top2b	2.78311e-18	7.77129e-14	1.09684	0.35	0.151
B Cells	Cnr2	9.86397e-18	2.75432e-13	1.06573	0.192	0.037
B Cells	Dusp4	1.0911e-17	3.04667e-13	1.11037	0.201	0.041
B Cells	Arhgap30	2.36119e-17	6.59314e-13	1.12724	0.368	0.153
B Cells	Smc4	3.80677e-17	1.06297e-12	1.1906	0.38	0.159
B Cells	Phlpp1	5.4965e-17	1.53479e-12	1.09429	0.222	0.054
B Cells	Rsbn1l	9.00139e-17	2.51346e-12	1.12168	0.308	0.119
B Cells	Man1a	1.57362e-16	4.39402e-12	1.17211	0.299	0.1
B Cells	Fnbp4	3.00729e-16	8.39726e-12	1.10049	0.376	0.171
B Cells	Id3	3.73155e-16	1.04196e-11	1.39249	0.175	0.043
B Cells	Chd3	6.48724e-16	1.81143e-11	1.16319	0.295	0.111
B Cells	Tspyl2	7.89055e-16	2.20328e-11	1.08441	0.167	0.036
B Cells	Smarca4	9.57439e-16	2.67346e-11	1.1416	0.316	0.136
B Cells	Filip1l	1.95174e-15	5.44984e-11	1.09604	0.286	0.095
B Cells	Fyn	1.11222e-14	3.10566e-10	1.12232	0.261	0.089
B Cells	Kat7	7.84624e-14	2.19091e-09	1.08005	0.282	0.121
B Cells	Hspb1	4.18571e-12	1.16877e-07	1.29275	0.175	0.045
B Cells	Add3	2.53074e-11	7.06658e-07	1.09612	0.231	0.088
Th2 T Cells	Calca	4.38671e-66	1.2249e-61	4.46983	0.889	0.003
Th2 T Cells	Ctla2a	4.2326e-54	1.18187e-49	4.40445	0.944	0.023
Th2 T Cells	Il1rl1	1.19788e-53	3.34483e-49	4.90876	0.861	0.016
Th2 T Cells	Pdcd1	2.08462e-44	5.82087e-40	2.85959	0.778	0.011
Th2 T Cells	Fam46a	1.03499e-39	2.89e-35	3.81674	0.861	0.105
Th2 T Cells	Cxcr6	2.13996e-38	5.97541e-34	3.23306	0.722	0.012
Th2 T Cells	Epas1	1.51709e-37	4.23618e-33	3.5417	0.861	0.049
Th2 T Cells	Il5	1.58275e-37	4.41952e-33	3.42951	0.583	0.003
Th2 T Cells	Emb	9.76245e-35	2.72597e-30	3.17653	0.917	0.165
Th2 T Cells	Tnfrsf9	5.68793e-34	1.58824e-29	4.18578	0.806	0.059
Th2 T Cells	Hs3st1	1.29926e-30	3.62792e-26	2.57942	0.639	0.015
Th2 T Cells	Gata3	2.8261e-30	7.89133e-26	2.9689	0.694	0.023
Th2 T Cells	Crem	6.25277e-30	1.74596e-25	3.10874	0.833	0.138
Th2 T Cells	Il2ra	9.2576e-30	2.585e-25	3.01811	0.694	0.024
Th2 T Cells	Ikzf3	3.71724e-29	1.03797e-24	3.05241	0.778	0.046
Th2 T Cells	Il17rb	4.7159e-29	1.31682e-24	1.37417	0.444	0.006
Th2 T Cells	Aebp2	1.03692e-28	2.8954e-24	2.48197	0.861	0.13
Th2 T Cells	Klrg1	2.53837e-28	7.08789e-24	1.80557	0.444	0.003
Th2 T Cells	H2-Q7	8.23363e-26	2.29908e-21	2.72016	0.806	0.084
Th2 T Cells	Rora	2.76326e-25	7.71584e-21	3.23417	0.75	0.07
Th2 T Cells	Fgl2	4.84857e-25	1.35387e-20	2.76677	0.861	0.126
Th2 T Cells	Lmo4	6.12171e-25	1.70936e-20	3.03349	0.778	0.114
Th2 T Cells	Nr3c1	2.41211e-24	6.73532e-20	2.69876	0.861	0.173
Th2 T Cells	Ramp3	5.51938e-24	1.54118e-19	2.89424	0.75	0.067
Th2 T Cells	Paxbp1	3.30356e-23	9.22454e-19	2.57215	0.833	0.153
Th2 T Cells	Il2rb	4.0637e-23	1.13471e-18	1.81097	0.528	0.02
Th2 T Cells	H2-K1	6.41986e-23	1.79262e-18	2.19531	0.944	0.436
Th2 T Cells	Tmtc2	1.00308e-22	2.80091e-18	2.2907	0.556	0.02
Th2 T Cells	Rab27b	1.96831e-21	5.4961e-17	1.87831	0.5	0.019
Th2 T Cells	Ar	2.11825e-21	5.91478e-17	2.51188	0.528	0.02
Th2 T Cells	Ern1	2.49997e-20	6.98068e-16	2.68972	0.667	0.096
Th2 T Cells	P2ry10	3.32322e-20	9.27942e-16	1.77112	0.639	0.067
Th2 T Cells	Itk	3.82396e-20	1.06776e-15	2.11331	0.528	0.023
Th2 T Cells	Fam129a	8.39926e-20	2.34533e-15	2.41022	0.778	0.113
Th2 T Cells	H2-D1	1.62622e-19	4.5409e-15	1.78556	0.972	0.566
Th2 T Cells	Tnfrsf25	6.37691e-19	1.78063e-14	1.19593	0.333	0.006
Th2 T Cells	Ets1	1.07446e-18	3.00023e-14	2.62352	0.806	0.128
Th2 T Cells	Eef2	1.96832e-18	5.49615e-14	1.8026	0.972	0.538
Th2 T Cells	Ptpn13	2.33794e-18	6.52822e-14	2.16283	0.5	0.025
Th2 T Cells	Rpl8	2.73752e-18	7.64398e-14	1.5769	0.889	0.443
Th2 T Cells	Tspan13	4.1998e-18	1.17271e-13	2.13522	0.778	0.128
Th2 T Cells	Hsp90b1	8.19042e-18	2.28701e-13	2.15264	0.917	0.417
Th2 T Cells	Hlf	1.82981e-17	5.10937e-13	1.94846	0.389	0.01
Th2 T Cells	Icos	2.3876e-17	6.66689e-13	2.62329	0.472	0.023
Th2 T Cells	Dkk3	2.75457e-17	7.69158e-13	1.56439	0.361	0.009
Th2 T Cells	Jag1	3.20994e-17	8.9631e-13	2.51284	0.611	0.073
Th2 T Cells	Mdh1	7.55352e-17	2.10917e-12	2.39352	0.583	0.093
Th2 T Cells	Rps14	1.25136e-16	3.49418e-12	1.62093	0.972	0.427
Th2 T Cells	Nrip1	1.26682e-16	3.53734e-12	2.77871	0.639	0.137
Th2 T Cells	Rnf157	1.28761e-16	3.59539e-12	1.40457	0.5	0.041
Th2 T Cells	Spcs2	1.56637e-16	4.37378e-12	2.03029	0.75	0.16
Th2 T Cells	Arl14ep	2.23918e-16	6.25247e-12	2.02284	0.472	0.033
Th2 T Cells	Akap12	2.97042e-16	8.29431e-12	3.61399	0.5	0.031
Th2 T Cells	Ifngr1	3.64614e-16	1.01811e-11	1.87621	0.778	0.224
Th2 T Cells	Dgat1	5.74007e-16	1.6028e-11	2.14704	0.833	0.189
Th2 T Cells	Pdia3	5.78145e-16	1.61435e-11	1.9864	0.861	0.269
Th2 T Cells	Spcs3	7.04143e-16	1.96618e-11	1.98543	0.611	0.108
Th2 T Cells	Rplp1	9.66188e-16	2.69789e-11	1.81022	0.889	0.316
Th2 T Cells	B2m	2.76574e-15	7.72277e-11	1.78678	0.889	0.557
Th2 T Cells	Sdf4	3.04249e-15	8.49556e-11	1.63109	0.806	0.19
Th2 T Cells	Sh2d2a	5.7356e-15	1.60155e-10	1.91286	0.417	0.021
Th2 T Cells	Plac8	6.50082e-15	1.81522e-10	2.21058	0.556	0.055
Th2 T Cells	Tox	6.63389e-15	1.85238e-10	1.21326	0.333	0.013
Th2 T Cells	Ptp4a2	9.69493e-15	2.70712e-10	1.8363	0.861	0.316
Th2 T Cells	Pde4d	1.54111e-14	4.30325e-10	1.59272	0.583	0.081
Th2 T Cells	Neb	1.97921e-14	5.52655e-10	1.55356	0.361	0.019
Th2 T Cells	Mlec	2.58476e-14	7.21744e-10	2.12586	0.583	0.105
Th2 T Cells	Palld	2.58839e-14	7.22756e-10	2.05011	0.528	0.055
Th2 T Cells	9430020K01Rik	5.16373e-14	1.44187e-09	1.53543	0.389	0.025
Th2 T Cells	Rplp0	5.909e-14	1.64997e-09	1.54932	0.917	0.36
Th2 T Cells	Gnb2l1	1.41681e-13	3.95617e-09	1.3058	0.917	0.381
Th2 T Cells	Ttc39c	2.44252e-13	6.82026e-09	1.51667	0.389	0.021
Th2 T Cells	Ldha	2.73133e-13	7.6267e-09	1.68781	0.917	0.369
Th2 T Cells	H2-Q6	3.02193e-13	8.43813e-09	1.60708	0.639	0.103
Th2 T Cells	Prss23	3.21329e-13	8.97246e-09	1.97251	0.306	0.009
Th2 T Cells	Eef1a1	4.18783e-13	1.16937e-08	1.3257	0.944	0.485
Th2 T Cells	Vimp	4.66785e-13	1.3034e-08	1.94558	0.556	0.092
Th2 T Cells	Ttyh1	4.89475e-13	1.36676e-08	1.3943	0.278	0.008
Th2 T Cells	Trim56	5.00506e-13	1.39756e-08	1.78601	0.583	0.092
Th2 T Cells	Ppp1r16b	5.95599e-13	1.66309e-08	1.61017	0.5	0.053
Th2 T Cells	Rps5	7.6155e-13	2.12648e-08	1.41278	0.944	0.432
Th2 T Cells	Vgll4	8.5503e-13	2.3875e-08	1.6103	0.611	0.094
Th2 T Cells	Hyou1	9.96392e-13	2.78223e-08	2.28151	0.722	0.211
Th2 T Cells	Il7r	1.1943e-12	3.33486e-08	1.51875	0.528	0.065
Th2 T Cells	Tex2	1.6209e-12	4.52605e-08	1.77089	0.528	0.065
Th2 T Cells	Isy1	1.84802e-12	5.16024e-08	2.11304	0.556	0.129
Th2 T Cells	Rnf125	2.81464e-12	7.85931e-08	1.17725	0.389	0.026
Th2 T Cells	Irs2	4.6655e-12	1.30275e-07	2.16227	0.694	0.168
Th2 T Cells	Endod1	6.4821e-12	1.81e-07	1.65855	0.389	0.026
Th2 T Cells	Mbnl3	1.78177e-11	4.97524e-07	1.34775	0.389	0.029
Th2 T Cells	Ptplad1	1.82906e-11	5.10729e-07	1.22567	0.389	0.035
Th2 T Cells	Gm27031	2.05234e-11	5.73075e-07	1.41952	0.194	0.002
Th2 T Cells	Ldlrad4	2.4734e-11	6.90649e-07	1.2513	0.333	0.02
Th2 T Cells	Rpl13a	2.71065e-11	7.56894e-07	1.2541	0.889	0.382
Th2 T Cells	Abcb1b	3.46474e-11	9.6746e-07	1.46366	0.333	0.018
Th2 T Cells	Kmt2a	3.73188e-11	1.04205e-06	1.66312	0.694	0.19
Th2 T Cells	Ret	4.28125e-11	1.19545e-06	2.1655	0.278	0.009
Th2 T Cells	Sema3a	5.42775e-11	1.51559e-06	2.04605	0.278	0.009
Th2 T Cells	Spn	5.58387e-11	1.55918e-06	1.30936	0.389	0.036
Th2 T Cells	2510009E07Rik	7.7479e-11	2.16345e-06	1.74188	0.444	0.078
Th2 T Cells	Bzw2	1.0762e-10	3.00508e-06	1.43096	0.361	0.05
Th2 T Cells	D16Ertd472e	1.08044e-10	3.0169e-06	1.30718	0.556	0.104
Th2 T Cells	Rps3	1.93999e-10	5.41704e-06	1.37065	0.917	0.482
Th2 T Cells	Rps21	2.0221e-10	5.64631e-06	1.24029	0.722	0.236
Th2 T Cells	Aff4	3.39349e-10	9.47565e-06	1.55049	0.861	0.379
Th2 T Cells	Itm2c	4.49705e-10	1.25571e-05	1.23726	0.694	0.19
Th2 T Cells	Serp1	4.81879e-10	1.34555e-05	1.56299	0.778	0.304
Th2 T Cells	Serpinb6b	5.55583e-10	1.55136e-05	1.41655	0.361	0.035
Th2 T Cells	Ide	6.09015e-10	1.70055e-05	1.80862	0.444	0.061
Th2 T Cells	Mbnl1	7.95264e-10	2.22062e-05	1.4172	0.667	0.177
Th2 T Cells	Ormdl3	8.00685e-10	2.23575e-05	1.28517	0.389	0.038
Th2 T Cells	Abcb1a	1.32518e-09	3.70031e-05	1.89674	0.361	0.031
Th2 T Cells	Peli1	1.63259e-09	4.55868e-05	1.51592	0.611	0.152
Th2 T Cells	Cnnm2	1.67307e-09	4.67171e-05	1.43822	0.444	0.061
Th2 T Cells	Rbl2	2.11402e-09	5.90298e-05	1.59814	0.472	0.079
Th2 T Cells	Pdia6	2.42714e-09	6.77729e-05	1.40866	0.722	0.215
Th2 T Cells	Tram1	2.61381e-09	7.29853e-05	1.57123	0.583	0.157
Th2 T Cells	Gpr65	3.10554e-09	8.67161e-05	1.52688	0.417	0.052
Th2 T Cells	Rgs1	3.29624e-09	9.2041e-05	1.34731	0.694	0.199
Th2 T Cells	Eif4g2	3.337e-09	9.3179e-05	1.5059	0.861	0.479
Th2 T Cells	Ccnd2	3.86537e-09	0.000107933	2.22567	0.556	0.123
Th2 T Cells	Stt3a	4.42596e-09	0.000123586	1.35186	0.472	0.124
Th2 T Cells	Dusp4	4.44716e-09	0.000124178	1.23833	0.389	0.047
Th2 T Cells	Igsf5	5.5698e-09	0.000155525	1.37552	0.25	0.013
Th2 T Cells	Samsn1	5.73726e-09	0.000160202	1.1777	0.806	0.354
Th2 T Cells	Zscan26	7.31263e-09	0.000204191	1.40893	0.389	0.049
Th2 T Cells	Stk4	8.24865e-09	0.000230327	1.56126	0.639	0.175
Th2 T Cells	Tle3	8.62388e-09	0.000240805	1.30857	0.694	0.209
Th2 T Cells	Cerk	1.12363e-08	0.000313752	1.45891	0.5	0.096
Th2 T Cells	Serinc5	1.25293e-08	0.000349856	1.66931	0.389	0.049
Th2 T Cells	Utrn	1.41057e-08	0.000393873	1.37362	0.5	0.111
Th2 T Cells	Dad1	1.49226e-08	0.000416685	1.19015	0.528	0.115
Th2 T Cells	Pcyt1a	1.90923e-08	0.000533116	1.80164	0.583	0.166
Th2 T Cells	Egln3	2.35314e-08	0.000657066	1.39581	0.694	0.221
Th2 T Cells	Canx	3.65303e-08	0.00102003	1.40274	0.806	0.391
Th2 T Cells	Ly6a	4.28051e-08	0.00119525	1.21979	0.306	0.031
Th2 T Cells	Sec31a	8.17549e-08	0.00228284	1.26184	0.528	0.128
Th2 T Cells	Selk	9.41172e-08	0.00262804	1.20317	0.583	0.174
Th2 T Cells	Gltscr2	9.42076e-08	0.00263056	1.47328	0.722	0.273
Th2 T Cells	Odc1	9.63017e-08	0.00268903	1.72506	0.556	0.161
Th2 T Cells	Prkd3	9.74689e-08	0.00272162	1.28168	0.528	0.129
Th2 T Cells	Huwe1	1.03474e-07	0.00288932	1.46117	0.722	0.269
Th2 T Cells	Hivep2	1.11862e-07	0.00312352	1.23058	0.611	0.17
Th2 T Cells	Bod1l	1.378e-07	0.00384778	1.19953	0.444	0.104
Th2 T Cells	Creld2	1.5371e-07	0.00429204	1.61885	0.444	0.108
Th2 T Cells	Ncor1	1.62486e-07	0.00453709	1.23654	0.778	0.322
Th2 T Cells	Far1	1.6938e-07	0.0047296	1.60772	0.444	0.136
Th2 T Cells	Rpn2	1.73532e-07	0.00484552	1.26973	0.556	0.154
Th2 T Cells	Pxdc1	1.84374e-07	0.00514829	1.64308	0.333	0.043
Th2 T Cells	Manf	2.40857e-07	0.00672544	1.31536	0.556	0.152
Th2 T Cells	Eprs	3.33684e-07	0.00931745	1.96587	0.5	0.149
Th2 T Cells	Runx3	3.62959e-07	0.0101349	1.46978	0.472	0.098
Th2 T Cells	Ddx17	5.15363e-07	0.0143905	1.29078	0.639	0.247
Th2 T Cells	Sub1	5.50713e-07	0.0153776	1.41146	0.556	0.182
Th2 T Cells	Ddb1	6.77198e-07	0.0189094	1.22186	0.5	0.151
Th2 T Cells	Tmem123	6.9111e-07	0.0192979	1.41398	0.667	0.231
Th2 T Cells	Cnbp	8.02787e-07	0.0224162	1.28323	0.778	0.35
Th2 T Cells	Rps6ka3	8.3826e-07	0.0234067	1.2516	0.472	0.111
Th2 T Cells	Gzma	1.11831e-06	0.0312267	3.28905	0.194	0.01
Th2 T Cells	Shisa5	1.28709e-06	0.0359394	1.3061	0.583	0.199
Th2 T Cells	Nedd9	1.65981e-06	0.0463469	1.25928	0.472	0.113
Th2 T Cells	Kit	1.68813e-06	0.0471377	1.67796	0.306	0.038
Th2 T Cells	Aplp2	2.48151e-06	0.0692912	1.41298	0.583	0.208
Th2 T Cells	Slc25a51	3.24084e-06	0.0904941	1.34713	0.444	0.103
Th2 T Cells	Ccser2	3.86872e-06	0.108026	1.84845	0.417	0.108
Th2 T Cells	Hdlbp	4.10515e-06	0.114628	1.2133	0.75	0.334
Th2 T Cells	Pole4	4.31116e-06	0.120381	1.17587	0.306	0.049
Th2 T Cells	Arhgap30	4.93499e-06	0.1378	1.30427	0.528	0.161
Th2 T Cells	Sorl1	5.01314e-06	0.139982	1.36134	0.806	0.4
Th2 T Cells	Capn2	6.39854e-06	0.178666	1.32647	0.389	0.084
Th2 T Cells	Copg1	7.38948e-06	0.206336	1.18453	0.444	0.111
Th2 T Cells	Rgs2	8.1887e-06	0.228653	1.55501	0.667	0.285
Th2 T Cells	Mycbp2	8.53198e-06	0.238239	1.29485	0.611	0.22
Th2 T Cells	Ppib	8.99446e-06	0.251152	1.1821	0.5	0.157
Th2 T Cells	Furin	1.07373e-05	0.299817	1.63681	0.639	0.368
Th2 T Cells	Dhx9	1.14662e-05	0.32017	1.3128	0.472	0.144
Th2 T Cells	Areg	1.52421e-05	0.425606	1.91964	0.278	0.037
Th2 T Cells	1700020I14Rik	2.49388e-05	0.696366	1.18073	0.417	0.113
Th2 T Cells	Hif1a	3.02762e-05	0.845402	1.20009	0.722	0.371
Th2 T Cells	Copa	4.50328e-05	1	1.2461	0.583	0.225
Th2 T Cells	Dst	5.35837e-05	1	1.20884	0.472	0.142
Th2 T Cells	Ppfia1	6.45653e-05	1	1.30447	0.389	0.097
Th2 T Cells	Nfkb1	6.53351e-05	1	1.40442	0.583	0.259
Th2 T Cells	Samhd1	7.89977e-05	1	1.34964	0.583	0.232
Th2 T Cells	Peg10	8.33206e-05	1	2.75249	0.111	0.007
Th2 T Cells	Nabp1	8.8782e-05	1	1.2802	0.528	0.189
Th2 T Cells	Nsd1	9.33851e-05	1	1.39941	0.472	0.185
Th2 T Cells	Rapgef2	9.67883e-05	1	1.19881	0.361	0.085
Th2 T Cells	Got1	0.00011834	1	1.24447	0.361	0.113
Th2 T Cells	Tmem50a	0.000180303	1	1.24092	0.389	0.118
Th2 T Cells	Prrc1	0.000213869	1	1.34218	0.278	0.053
Th2 T Cells	Dhx15	0.0005125	1	1.46238	0.472	0.22
Th2 T Cells	Adsl	0.000555484	1	1.66529	0.222	0.038
Th2 T Cells	Psmd5	0.00058597	1	1.3177	0.194	0.039
Th2 T Cells	Sdc4	0.00146074	1	1.25219	0.389	0.133
Th2 T Cells	Phf1	0.00189278	1	1.47765	0.222	0.059
Th2 T Cells	Sugt1	0.00214763	1	1.18923	0.361	0.127
Th2 T Cells	Ipmk	0.0021677	1	1.28004	0.306	0.1
Th2 T Cells	Rnf128	0.0028733	1	1.49172	0.167	0.034
Th2 T Cells	Arap2	0.00777755	1	1.45468	0.25	0.077
Cytotoxic T Cells NK Cells	Ccl5	6.09229e-72	1.70115e-67	5.49386	0.889	0.015
Cytotoxic T Cells NK Cells	Gzma	1.66416e-66	4.64682e-62	5.28801	0.778	0.003
Cytotoxic T Cells NK Cells	Irf8	1.29323e-54	3.61108e-50	4.24897	0.8	0.092
Cytotoxic T Cells NK Cells	Gzmb	6.84768e-41	1.91208e-36	3.4265	0.556	0.004
Cytotoxic T Cells NK Cells	AW112010	1.09645e-37	3.06163e-33	3.37419	0.6	0.031
Cytotoxic T Cells NK Cells	Nkg7	9.30466e-35	2.59814e-30	3.17098	0.467	0.003
Cytotoxic T Cells NK Cells	Serpinb9	3.24077e-34	9.04919e-30	3.32695	0.644	0.03
Cytotoxic T Cells NK Cells	Eomes	7.68527e-34	2.14596e-29	3.37888	0.533	0.008
Cytotoxic T Cells NK Cells	Prf1	4.48023e-33	1.25101e-28	2.94522	0.489	0.005
Cytotoxic T Cells NK Cells	Serpinb6b	6.72228e-32	1.87706e-27	3.47661	0.6	0.032
Cytotoxic T Cells NK Cells	Gimap4	2.52947e-31	7.06304e-27	3.16615	0.622	0.028
Cytotoxic T Cells NK Cells	Il2rb	1.68414e-30	4.70263e-26	3.06948	0.556	0.018
Cytotoxic T Cells NK Cells	Klrb1b	1.546e-29	4.31691e-25	3.24268	0.533	0.037
Cytotoxic T Cells NK Cells	Ifngr1	1.4339e-28	4.00389e-24	2.79287	0.689	0.224
Cytotoxic T Cells NK Cells	Adamts14	4.27447e-26	1.19356e-21	2.45457	0.4	0.005
Cytotoxic T Cells NK Cells	H2-K1	7.064e-26	1.97248e-21	2.05481	0.867	0.436
Cytotoxic T Cells NK Cells	Klre1	1.12189e-24	3.13267e-20	1.85265	0.289	0.001
Cytotoxic T Cells NK Cells	Ugcg	1.35908e-24	3.79496e-20	2.66056	0.6	0.115
Cytotoxic T Cells NK Cells	Sh2d2a	7.15254e-24	1.9972e-19	2.42952	0.489	0.02
Cytotoxic T Cells NK Cells	Klrb1c	2.65408e-22	7.41099e-18	1.81196	0.333	0.004
Cytotoxic T Cells NK Cells	Ifng	3.29114e-22	9.18986e-18	2.91556	0.311	0.002
Cytotoxic T Cells NK Cells	Il12rb2	6.29415e-21	1.75752e-16	2.59893	0.4	0.015
Cytotoxic T Cells NK Cells	Sytl3	2.68392e-20	7.4943e-16	2.09595	0.356	0.008
Cytotoxic T Cells NK Cells	Txk	3.92853e-20	1.09696e-15	2.32005	0.333	0.007
Cytotoxic T Cells NK Cells	Ptpn22	6.50913e-20	1.81755e-15	2.49211	0.467	0.036
Cytotoxic T Cells NK Cells	H2-Q7	9.08589e-20	2.53705e-15	2.52342	0.556	0.085
Cytotoxic T Cells NK Cells	Ptprc	6.05098e-19	1.68962e-14	1.96833	0.844	0.494
Cytotoxic T Cells NK Cells	B2m	8.52212e-19	2.37963e-14	1.67188	0.867	0.556
Cytotoxic T Cells NK Cells	Ets1	1.93437e-18	5.40135e-14	2.11171	0.711	0.128
Cytotoxic T Cells NK Cells	Klri2	6.75072e-18	1.885e-13	2.50349	0.289	0.004
Cytotoxic T Cells NK Cells	Fasl	5.06656e-17	1.41474e-12	2.03158	0.311	0.008
Cytotoxic T Cells NK Cells	Samd3	1.75827e-16	4.90963e-12	1.39542	0.2	0.001
Cytotoxic T Cells NK Cells	Mbnl1	2.6633e-16	7.43674e-12	2.0732	0.644	0.176
Cytotoxic T Cells NK Cells	Klrk1	4.60593e-15	1.28611e-10	1.86993	0.311	0.012
Cytotoxic T Cells NK Cells	Vps37b	5.4038e-15	1.5089e-10	1.98095	0.733	0.247
Cytotoxic T Cells NK Cells	Lck	5.40923e-15	1.51042e-10	2.03057	0.311	0.014
Cytotoxic T Cells NK Cells	Gimap6	7.04133e-15	1.96615e-10	2.09444	0.511	0.063
Cytotoxic T Cells NK Cells	Xcl1	8.20405e-15	2.29082e-10	2.23491	0.2	0.001
Cytotoxic T Cells NK Cells	Klra8	1.58278e-14	4.41958e-10	1.45122	0.156	0
Cytotoxic T Cells NK Cells	Itgb1	4.36105e-14	1.21774e-09	1.85966	0.733	0.326
Cytotoxic T Cells NK Cells	H2-Q6	5.1431e-14	1.43611e-09	1.9909	0.489	0.103
Cytotoxic T Cells NK Cells	Klra4	7.71613e-14	2.15458e-09	2.17133	0.222	0.006
Cytotoxic T Cells NK Cells	Dennd4a	1.14523e-13	3.19782e-09	2.13922	0.6	0.246
Cytotoxic T Cells NK Cells	Itk	2.76123e-13	7.71017e-09	1.73565	0.356	0.024
Cytotoxic T Cells NK Cells	Spry2	3.15844e-13	8.81931e-09	2.03073	0.333	0.034
Cytotoxic T Cells NK Cells	H2-D1	3.31698e-13	9.26201e-09	1.32104	0.889	0.566
Cytotoxic T Cells NK Cells	Pde2a	3.37865e-13	9.43422e-09	2.24993	0.444	0.091
Cytotoxic T Cells NK Cells	Pdcd6ip	7.29764e-13	2.03772e-08	1.8267	0.533	0.251
Cytotoxic T Cells NK Cells	Arl4d	1.17675e-12	3.28585e-08	2.29838	0.267	0.014
Cytotoxic T Cells NK Cells	Nr4a3	1.28596e-12	3.59077e-08	2.00017	0.622	0.181
Cytotoxic T Cells NK Cells	Ern1	1.37414e-12	3.83702e-08	2.3338	0.444	0.097
Cytotoxic T Cells NK Cells	Ahnak	2.2835e-12	6.37623e-08	2.16312	0.711	0.238
Cytotoxic T Cells NK Cells	Pik3r1	2.31275e-12	6.45788e-08	2.18312	0.556	0.135
Cytotoxic T Cells NK Cells	Cited4	7.75883e-12	2.1665e-07	2.25505	0.2	0.006
Cytotoxic T Cells NK Cells	Stk4	1.76337e-11	4.92385e-07	2.13229	0.489	0.175
Cytotoxic T Cells NK Cells	Sytl2	2.96481e-11	8.27863e-07	1.57137	0.267	0.014
Cytotoxic T Cells NK Cells	Ccnd2	3.89283e-11	1.08699e-06	2.21451	0.467	0.123
Cytotoxic T Cells NK Cells	Il18rap	3.96397e-11	1.10686e-06	1.81255	0.511	0.134
Cytotoxic T Cells NK Cells	Ptp4a2	4.14144e-11	1.15642e-06	1.6145	0.533	0.319
Cytotoxic T Cells NK Cells	Stat3	4.73378e-11	1.32181e-06	1.74748	0.689	0.443
Cytotoxic T Cells NK Cells	Gramd3	5.13085e-11	1.43269e-06	2.10494	0.333	0.031
Cytotoxic T Cells NK Cells	Itga4	5.38289e-11	1.50306e-06	2.21293	0.511	0.12
Cytotoxic T Cells NK Cells	Satb1	7.68793e-11	2.1467e-06	1.88543	0.489	0.086
Cytotoxic T Cells NK Cells	Stat4	3.13763e-10	8.76121e-06	1.76543	0.4	0.065
Cytotoxic T Cells NK Cells	Jak1	6.18644e-10	1.72744e-05	1.54475	0.756	0.46
Cytotoxic T Cells NK Cells	Prkch	7.07169e-10	1.97463e-05	1.81311	0.378	0.075
Cytotoxic T Cells NK Cells	Arap2	7.80231e-10	2.17864e-05	1.9954	0.378	0.075
Cytotoxic T Cells NK Cells	Gbp4	9.6401e-10	2.69181e-05	1.3502	0.244	0.017
Cytotoxic T Cells NK Cells	Zcchc11	9.85061e-10	2.75059e-05	1.92298	0.556	0.195
Cytotoxic T Cells NK Cells	Klrd1	2.18868e-09	6.11144e-05	1.21715	0.156	0.004
Cytotoxic T Cells NK Cells	Gnas	2.19635e-09	6.13286e-05	1.33655	0.778	0.426
Cytotoxic T Cells NK Cells	Gimap9	2.40367e-09	6.71176e-05	1.38952	0.222	0.017
Cytotoxic T Cells NK Cells	Hsp90ab1	2.98289e-09	8.32911e-05	1.25772	0.911	0.592
Cytotoxic T Cells NK Cells	Il18r1	3.18712e-09	8.89939e-05	1.91418	0.311	0.032
Cytotoxic T Cells NK Cells	Klf2	3.64367e-09	0.000101742	1.99453	0.489	0.227
Cytotoxic T Cells NK Cells	Prrc2b	4.19111e-09	0.000117028	1.50662	0.489	0.168
Cytotoxic T Cells NK Cells	Nr4a2	4.93469e-09	0.000137791	1.88667	0.378	0.07
Cytotoxic T Cells NK Cells	Gimap1	6.75282e-09	0.000188559	1.47715	0.244	0.017
Cytotoxic T Cells NK Cells	Gimap8	6.98489e-09	0.000195039	1.48977	0.267	0.024
Cytotoxic T Cells NK Cells	Mlxip	7.31012e-09	0.00020412	1.94754	0.333	0.09
Cytotoxic T Cells NK Cells	Ndfip1	9.01328e-09	0.000251678	1.36143	0.222	0.098
Cytotoxic T Cells NK Cells	Selplg	1.09249e-08	0.000305056	1.73405	0.511	0.178
Cytotoxic T Cells NK Cells	Myc	1.15658e-08	0.000322951	1.87896	0.311	0.061
Cytotoxic T Cells NK Cells	2021-09-01	1.35447e-08	0.000378209	1.45238	0.311	0.04
Cytotoxic T Cells NK Cells	Tmem2	1.53347e-08	0.000428192	1.95527	0.333	0.066
Cytotoxic T Cells NK Cells	Cnbp	1.61675e-08	0.000451446	1.39303	0.689	0.35
Cytotoxic T Cells NK Cells	Gata3	1.98931e-08	0.000555476	1.45021	0.267	0.026
Cytotoxic T Cells NK Cells	Dnaja4	2.3574e-08	0.000658257	1.98795	0.244	0.027
Cytotoxic T Cells NK Cells	Ppm1b	2.36669e-08	0.000660849	1.4685	0.289	0.056
Cytotoxic T Cells NK Cells	Gem	2.81936e-08	0.000787249	1.83441	0.333	0.054
Cytotoxic T Cells NK Cells	Epb4.1	3.49044e-08	0.000974635	1.82161	0.467	0.165
Cytotoxic T Cells NK Cells	Setbp1	3.54935e-08	0.000991086	1.30109	0.222	0.022
Cytotoxic T Cells NK Cells	Car2	5.78385e-08	0.00161502	1.9093	0.244	0.029
Cytotoxic T Cells NK Cells	Kdm2b	5.79222e-08	0.00161736	1.80552	0.333	0.056
Cytotoxic T Cells NK Cells	Nfatc3	7.36904e-08	0.00205766	1.66253	0.422	0.134
Cytotoxic T Cells NK Cells	Fam107b	8.98791e-08	0.00250969	1.4939	0.6	0.265
Cytotoxic T Cells NK Cells	Tcf7	9.24211e-08	0.00258067	1.48277	0.244	0.021
Cytotoxic T Cells NK Cells	Gpbp1	1.06732e-07	0.00298026	1.55473	0.467	0.272
Cytotoxic T Cells NK Cells	Myb	1.20139e-07	0.00335464	1.71884	0.178	0.008
Cytotoxic T Cells NK Cells	Dock2	1.20769e-07	0.00337222	1.63876	0.533	0.207
Cytotoxic T Cells NK Cells	Dennd5a	1.22125e-07	0.00341009	1.49449	0.444	0.296
Cytotoxic T Cells NK Cells	C230081A13Rik	1.23622e-07	0.0034519	1.68611	0.4	0.11
Cytotoxic T Cells NK Cells	Dok2	1.37288e-07	0.0038335	1.38871	0.244	0.035
Cytotoxic T Cells NK Cells	Nr4a1	2.06985e-07	0.00577965	1.68772	0.622	0.282
Cytotoxic T Cells NK Cells	Macf1	2.70574e-07	0.00755524	1.40699	0.578	0.265
Cytotoxic T Cells NK Cells	Chd4	2.95237e-07	0.00824391	1.4376	0.667	0.361
Cytotoxic T Cells NK Cells	Ptger4	2.97465e-07	0.00830611	1.6598	0.2	0.079
Cytotoxic T Cells NK Cells	Elovl5	2.97796e-07	0.00831536	1.6555	0.378	0.114
Cytotoxic T Cells NK Cells	Nsmaf	4.15899e-07	0.0116132	1.52933	0.267	0.048
Cytotoxic T Cells NK Cells	Cblb	4.42666e-07	0.0123606	1.43918	0.333	0.071
Cytotoxic T Cells NK Cells	Cd69	4.833e-07	0.0134952	2.39967	0.333	0.07
Cytotoxic T Cells NK Cells	Arsb	5.15615e-07	0.0143975	1.8159	0.178	0.021
Cytotoxic T Cells NK Cells	Icam1	5.50506e-07	0.0153718	1.56508	0.511	0.209
Cytotoxic T Cells NK Cells	Phf15	6.36673e-07	0.0177778	1.61007	0.311	0.063
Cytotoxic T Cells NK Cells	Ccr5	7.01795e-07	0.0195962	1.37219	0.356	0.082
Cytotoxic T Cells NK Cells	Arhgef3	7.38611e-07	0.0206242	1.74165	0.422	0.163
Cytotoxic T Cells NK Cells	Zbtb10	9.26596e-07	0.0258733	1.91374	0.356	0.085
Cytotoxic T Cells NK Cells	Itgal	9.32518e-07	0.0260387	1.26527	0.378	0.106
Cytotoxic T Cells NK Cells	Tmem123	9.37311e-07	0.0261725	1.6644	0.489	0.232
Cytotoxic T Cells NK Cells	Nfkb1	9.54044e-07	0.0266398	1.51093	0.578	0.258
Cytotoxic T Cells NK Cells	Rsbn1l	1.03784e-06	0.0289796	1.45209	0.422	0.127
Cytotoxic T Cells NK Cells	D16Ertd472e	1.12989e-06	0.0315501	1.73029	0.333	0.106
Cytotoxic T Cells NK Cells	Hmha1	1.16246e-06	0.0324595	1.63211	0.444	0.218
Cytotoxic T Cells NK Cells	Tob2	1.19171e-06	0.033276	2.0042	0.4	0.152
Cytotoxic T Cells NK Cells	Rhof	1.23888e-06	0.0345933	1.38886	0.289	0.063
Cytotoxic T Cells NK Cells	Spn	1.26201e-06	0.035239	1.48545	0.267	0.037
Cytotoxic T Cells NK Cells	Tcf12	1.41669e-06	0.0395583	1.52567	0.356	0.101
Cytotoxic T Cells NK Cells	Setd2	1.54309e-06	0.0430878	1.79374	0.422	0.241
Cytotoxic T Cells NK Cells	Akna	2.56443e-06	0.0716065	1.40914	0.356	0.093
Cytotoxic T Cells NK Cells	Dyrk2	2.58245e-06	0.0721097	1.36275	0.244	0.046
Cytotoxic T Cells NK Cells	Ppp1r12a	2.63981e-06	0.0737114	1.2265	0.489	0.268
Cytotoxic T Cells NK Cells	Herc1	2.69841e-06	0.0753478	1.37897	0.489	0.189
Cytotoxic T Cells NK Cells	Cd2	3.03448e-06	0.0847318	1.23385	0.2	0.019
Cytotoxic T Cells NK Cells	Dusp2	3.0726e-06	0.0857961	1.53839	0.4	0.107
Cytotoxic T Cells NK Cells	Gnptab	4.9705e-06	0.138791	1.40308	0.267	0.064
Cytotoxic T Cells NK Cells	Shisa5	5.63205e-06	0.157264	1.40423	0.378	0.201
Cytotoxic T Cells NK Cells	Atp2b4	6.42925e-06	0.179524	1.22145	0.267	0.061
Cytotoxic T Cells NK Cells	2021-09-06	6.45217e-06	0.180164	1.24424	0.267	0.046
Cytotoxic T Cells NK Cells	Usp48	6.56605e-06	0.183344	1.22288	0.356	0.135
Cytotoxic T Cells NK Cells	Pogk	7.86457e-06	0.219602	1.43971	0.2	0.035
Cytotoxic T Cells NK Cells	Vezf1	7.88344e-06	0.220129	1.33707	0.356	0.143
Cytotoxic T Cells NK Cells	Prex1	1.02331e-05	0.285739	1.46177	0.467	0.228
Cytotoxic T Cells NK Cells	Atxn2l	1.10285e-05	0.30795	1.44734	0.378	0.203
Cytotoxic T Cells NK Cells	Whsc1l1	1.11713e-05	0.311936	1.20866	0.511	0.314
Cytotoxic T Cells NK Cells	Jund	1.21831e-05	0.340189	1.36565	0.667	0.436
Cytotoxic T Cells NK Cells	Irf1	1.3543e-05	0.378163	1.65586	0.444	0.164
Cytotoxic T Cells NK Cells	Nrip1	1.48471e-05	0.414575	1.63084	0.378	0.138
Cytotoxic T Cells NK Cells	Nfatc1	1.57679e-05	0.440288	1.29096	0.333	0.119
Cytotoxic T Cells NK Cells	Rbl2	1.84693e-05	0.515719	1.55633	0.244	0.08
Cytotoxic T Cells NK Cells	Rras2	2.17469e-05	0.60724	1.33019	0.178	0.031
Cytotoxic T Cells NK Cells	Crot	2.1811e-05	0.609028	1.23728	0.156	0.032
Cytotoxic T Cells NK Cells	Ybx3	2.32574e-05	0.649416	1.46061	0.289	0.1
Cytotoxic T Cells NK Cells	Mtmr12	2.62714e-05	0.733577	1.31553	0.289	0.079
Cytotoxic T Cells NK Cells	Tbl1x	2.67402e-05	0.746666	1.26756	0.311	0.114
Cytotoxic T Cells NK Cells	Gramd1b	2.67615e-05	0.747261	1.33006	0.267	0.049
Cytotoxic T Cells NK Cells	Hspd1	3.59909e-05	1	1.53375	0.4	0.151
Cytotoxic T Cells NK Cells	Parp8	3.79969e-05	1	1.29283	0.178	0.042
Cytotoxic T Cells NK Cells	Tab2	3.84608e-05	1	1.30499	0.511	0.264
Cytotoxic T Cells NK Cells	Cacybp	4.29566e-05	1	1.45128	0.311	0.136
Cytotoxic T Cells NK Cells	Tyk2	4.36501e-05	1	1.44747	0.2	0.051
Cytotoxic T Cells NK Cells	Pdcd4	4.86147e-05	1	1.42505	0.244	0.07
Cytotoxic T Cells NK Cells	Rnf166	5.02949e-05	1	1.53403	0.2	0.079
Cytotoxic T Cells NK Cells	Phf6	5.07727e-05	1	1.38542	0.2	0.037
Cytotoxic T Cells NK Cells	Id2	6.56773e-05	1	1.51288	0.444	0.205
Cytotoxic T Cells NK Cells	Ccdc88c	6.77658e-05	1	1.59604	0.244	0.056
Cytotoxic T Cells NK Cells	Abcb1a	7.45872e-05	1	1.24949	0.156	0.032
Cytotoxic T Cells NK Cells	Aim1	8.11893e-05	1	1.26515	0.267	0.067
Cytotoxic T Cells NK Cells	Limd2	8.8737e-05	1	1.3828	0.289	0.084
Cytotoxic T Cells NK Cells	Zdhhc18	0.000105358	1	1.40513	0.311	0.152
Cytotoxic T Cells NK Cells	Ubl3	0.000106753	1	1.24788	0.378	0.217
Cytotoxic T Cells NK Cells	Ptbp1	0.000108052	1	1.24511	0.267	0.146
Cytotoxic T Cells NK Cells	Ralgapb	0.000152973	1	1.34193	0.244	0.109
Cytotoxic T Cells NK Cells	Klhl6	0.000155294	1	1.24975	0.178	0.041
Cytotoxic T Cells NK Cells	2021-09-11	0.000156118	1	1.25209	0.267	0.098
Cytotoxic T Cells NK Cells	Fyn	0.000172488	1	1.43482	0.289	0.096
Cytotoxic T Cells NK Cells	Fam105b	0.000172804	1	1.28505	0.267	0.077
Cytotoxic T Cells NK Cells	Runx3	0.000174351	1	1.20958	0.289	0.1
Cytotoxic T Cells NK Cells	Srrm1	0.000193029	1	1.3007	0.444	0.3
Cytotoxic T Cells NK Cells	Kmt2a	0.000198288	1	1.39942	0.444	0.191
Cytotoxic T Cells NK Cells	Slk	0.000212337	1	1.24993	0.422	0.256
Cytotoxic T Cells NK Cells	Cyfip2	0.000279107	1	1.20773	0.378	0.127
Cytotoxic T Cells NK Cells	Atp2a3	0.000281977	1	1.80874	0.222	0.077
Cytotoxic T Cells NK Cells	Ppig	0.000353037	1	1.27162	0.333	0.187
Cytotoxic T Cells NK Cells	Arhgdib	0.000458307	1	1.25389	0.289	0.168
Cytotoxic T Cells NK Cells	Zbtb1	0.000481746	1	1.26834	0.222	0.086
Cytotoxic T Cells NK Cells	P2ry10	0.000494541	1	1.46638	0.222	0.07
Cytotoxic T Cells NK Cells	Styk1	0.000501761	1	1.24733	0.111	0.008
Cytotoxic T Cells NK Cells	Rbm33	0.000587625	1	1.34967	0.267	0.144
Cytotoxic T Cells NK Cells	Pde3b	0.000738809	1	1.22926	0.289	0.144
Cytotoxic T Cells NK Cells	Adamts10	0.000834378	1	1.4162	0.156	0.031
Cytotoxic T Cells NK Cells	Il16	0.00111113	1	1.3154	0.222	0.062
Cytotoxic T Cells NK Cells	H2-T23	0.00128238	1	1.26305	0.2	0.057
Cytotoxic T Cells NK Cells	Prdm1	0.00162088	1	1.29892	0.222	0.069
Cytotoxic T Cells NK Cells	Tecpr1	0.00171759	1	1.44911	0.311	0.123
Cytotoxic T Cells NK Cells	Golga4	0.00201993	1	1.2428	0.289	0.186
Cytotoxic T Cells NK Cells	Sgk1	0.00226189	1	1.26264	0.311	0.144
Cytotoxic T Cells NK Cells	Setd1b	0.00266201	1	1.55853	0.2	0.053
Cytotoxic T Cells NK Cells	Arhgap17	0.00304202	1	1.35735	0.222	0.105
Cytotoxic T Cells NK Cells	Map3k1	0.00416733	1	1.2321	0.311	0.156
Cytotoxic T Cells NK Cells	Ccr2	0.00570214	1	1.46134	0.178	0.047
S1pr1+ T Cells	Tcf7	3.06908e-44	8.5698e-40	2.66212	0.475	0.015
S1pr1+ T Cells	Ets1	6.32437e-42	1.76595e-37	2.44264	0.75	0.122
S1pr1+ T Cells	Vps37b	5.7792e-36	1.61373e-31	2.44319	0.762	0.243
S1pr1+ T Cells	Gimap6	8.61326e-34	2.40508e-29	2.64718	0.562	0.058
S1pr1+ T Cells	Rpl4	4.36977e-26	1.22017e-21	1.85298	0.787	0.446
S1pr1+ T Cells	Eef2	1.00244e-25	2.79912e-21	1.63637	0.825	0.537
S1pr1+ T Cells	Trib2	1.40887e-24	3.93399e-20	1.88208	0.338	0.02
S1pr1+ T Cells	Tmem66	1.68629e-24	4.70864e-20	1.83354	0.475	0.196
S1pr1+ T Cells	Rps3	2.28292e-24	6.37459e-20	1.68553	0.738	0.481
S1pr1+ T Cells	Ifngr1	4.02042e-24	1.12262e-19	2.08161	0.6	0.222
S1pr1+ T Cells	Itk	4.62378e-24	1.2911e-19	1.88162	0.35	0.021
S1pr1+ T Cells	Rpl13a	5.01632e-24	1.40071e-19	1.67318	0.738	0.38
S1pr1+ T Cells	Rpl8	1.32107e-23	3.68882e-19	1.67348	0.713	0.442
S1pr1+ T Cells	Lef1	2.09367e-23	5.84615e-19	1.65817	0.275	0.012
S1pr1+ T Cells	Mbnl1	1.00948e-22	2.81877e-18	2.081	0.512	0.175
S1pr1+ T Cells	Ablim1	1.04344e-22	2.91359e-18	2.29709	0.462	0.076
S1pr1+ T Cells	Gltscr2	2.15341e-21	6.01298e-17	1.69158	0.6	0.271
S1pr1+ T Cells	Kbtbd11	4.97158e-21	1.38822e-16	2.23026	0.362	0.038
S1pr1+ T Cells	Faah	8.76915e-20	2.44861e-15	1.40528	0.262	0.016
S1pr1+ T Cells	Rps14	1.2383e-19	3.4577e-15	1.54033	0.688	0.427
S1pr1+ T Cells	Rplp1	1.37342e-19	3.83501e-15	1.67305	0.562	0.316
S1pr1+ T Cells	Gimap4	1.76825e-19	4.93747e-15	1.94949	0.338	0.029
S1pr1+ T Cells	mt-Co1	5.58693e-19	1.56004e-14	1.0855	0.887	0.528
S1pr1+ T Cells	S1pr1	7.86354e-19	2.19574e-14	2.11787	0.388	0.059
S1pr1+ T Cells	Gimap3	8.47181e-19	2.36558e-14	1.85345	0.225	0.01
S1pr1+ T Cells	Bcl11b	8.74121e-19	2.44081e-14	1.75527	0.275	0.016
S1pr1+ T Cells	Cd3d	9.93838e-19	2.77509e-14	1.45424	0.238	0.009
S1pr1+ T Cells	Gramd3	1.09106e-18	3.04658e-14	1.95945	0.312	0.029
S1pr1+ T Cells	Satb1	2.02439e-18	5.65271e-14	1.82222	0.45	0.083
S1pr1+ T Cells	P2ry10	2.22336e-18	6.20828e-14	1.96593	0.412	0.066
S1pr1+ T Cells	Zc3hav1	2.50435e-18	6.99289e-14	1.71003	0.662	0.289
S1pr1+ T Cells	Dgka	5.3174e-18	1.48478e-13	1.93327	0.362	0.063
S1pr1+ T Cells	Rps24	5.9939e-18	1.67368e-13	1.6209	0.462	0.206
S1pr1+ T Cells	Hsp90ab1	7.09027e-18	1.97982e-13	1.45459	0.887	0.59
S1pr1+ T Cells	Fyb	8.37438e-18	2.33838e-13	1.96901	0.462	0.132
S1pr1+ T Cells	Cd5	7.54737e-17	2.10745e-12	1.32588	0.188	0.006
S1pr1+ T Cells	Pdcd4	9.2078e-17	2.57109e-12	1.87253	0.312	0.067
S1pr1+ T Cells	Utrn	1.05908e-16	2.95728e-12	2.13451	0.412	0.109
S1pr1+ T Cells	Rps5	1.42614e-16	3.98221e-12	1.4783	0.738	0.43
S1pr1+ T Cells	Tmem64	1.46915e-16	4.1023e-12	2.11271	0.312	0.056
S1pr1+ T Cells	Stat5b	2.06597e-16	5.76881e-12	1.86923	0.362	0.089
S1pr1+ T Cells	Klk8	4.87796e-16	1.36207e-11	1.00961	0.162	0.011
S1pr1+ T Cells	4932438A13Rik	1.23512e-15	3.44882e-11	1.74698	0.55	0.218
S1pr1+ T Cells	Cd28	3.11123e-15	8.68749e-11	1.4354	0.212	0.011
S1pr1+ T Cells	Eef1a1	3.45436e-15	9.64561e-11	1.31701	0.775	0.484
S1pr1+ T Cells	Ms4a6b	4.8569e-15	1.35619e-10	1.60576	0.275	0.035
S1pr1+ T Cells	Trbc2	6.35302e-15	1.77395e-10	1.42015	0.175	0.009
S1pr1+ T Cells	Ptpn22	6.89839e-15	1.92624e-10	1.50154	0.3	0.036
S1pr1+ T Cells	Cd2	9.35366e-15	2.61182e-10	1.3697	0.225	0.017
S1pr1+ T Cells	Lat	9.49772e-15	2.65205e-10	0.984695	0.188	0.009
S1pr1+ T Cells	Emb	1.1984e-14	3.3463e-10	1.62454	0.425	0.166
S1pr1+ T Cells	Rapgef6	1.70281e-14	4.75477e-10	1.7976	0.45	0.148
S1pr1+ T Cells	Ms4a4b	1.98893e-14	5.5537e-10	1.15003	0.175	0.007
S1pr1+ T Cells	H2-K1	2.36788e-14	6.61184e-10	1.42661	0.688	0.436
S1pr1+ T Cells	Trac	3.32322e-14	9.27943e-10	0.981097	0.162	0.004
S1pr1+ T Cells	Cd6	3.62027e-14	1.01089e-09	1.15443	0.175	0.006
S1pr1+ T Cells	Gnb2l1	3.72722e-14	1.04075e-09	1.38744	0.713	0.38
S1pr1+ T Cells	H2-Q7	5.10765e-14	1.42621e-09	1.57742	0.35	0.085
S1pr1+ T Cells	Matr3	1.13978e-13	3.18261e-09	1.56119	0.45	0.246
S1pr1+ T Cells	Chd3	1.4413e-13	4.02454e-09	1.49021	0.412	0.115
S1pr1+ T Cells	Zcchc11	1.91696e-13	5.35273e-09	1.61054	0.488	0.193
S1pr1+ T Cells	Icos	2.76068e-13	7.70865e-09	1.95026	0.25	0.023
S1pr1+ T Cells	Rplp0	3.12385e-13	8.72273e-09	1.23798	0.575	0.361
S1pr1+ T Cells	Pabpc1	3.34021e-13	9.32687e-09	1.18976	0.675	0.515
S1pr1+ T Cells	Rps21	4.22512e-13	1.17978e-08	1.33329	0.438	0.236
S1pr1+ T Cells	Rpl14	4.73197e-13	1.32131e-08	1.35182	0.45	0.196
S1pr1+ T Cells	Camk4	5.52342e-13	1.5423e-08	1.22613	0.225	0.022
S1pr1+ T Cells	Ramp3	6.75437e-13	1.88602e-08	1.76259	0.325	0.068
S1pr1+ T Cells	Arap2	8.92758e-13	2.49285e-08	1.7478	0.338	0.073
S1pr1+ T Cells	Rps19	9.78241e-13	2.73154e-08	1.42423	0.45	0.203
S1pr1+ T Cells	Lck	1.35089e-12	3.77209e-08	1.18205	0.2	0.014
S1pr1+ T Cells	Cd3e	1.48485e-12	4.14614e-08	1.14401	0.162	0.006
S1pr1+ T Cells	Dnajb1	1.52486e-12	4.25786e-08	1.80905	0.613	0.3
S1pr1+ T Cells	Eef1b2	2.24377e-12	6.26529e-08	1.35387	0.55	0.281
S1pr1+ T Cells	Srsf3	2.47644e-12	6.91496e-08	1.5527	0.45	0.224
S1pr1+ T Cells	Cblb	3.32253e-12	9.27751e-08	1.57224	0.288	0.069
S1pr1+ T Cells	Aim1	4.09521e-12	1.14351e-07	1.58056	0.288	0.065
S1pr1+ T Cells	Rps20	6.57388e-12	1.83562e-07	1.29991	0.475	0.236
S1pr1+ T Cells	Il7r	8.53721e-12	2.38385e-07	1.8549	0.338	0.064
S1pr1+ T Cells	Hmha1	9.64873e-12	2.69421e-07	1.59486	0.512	0.215
S1pr1+ T Cells	Kmt2a	2.36192e-11	6.59519e-07	1.61282	0.438	0.189
S1pr1+ T Cells	Ssh2	4.41047e-11	1.23153e-06	1.37183	0.488	0.203
S1pr1+ T Cells	Pja1	4.89323e-11	1.36634e-06	1.5846	0.262	0.055
S1pr1+ T Cells	Rps10	9.24974e-11	2.58281e-06	1.16934	0.325	0.156
S1pr1+ T Cells	Rps15	1.2262e-10	3.42392e-06	1.26229	0.462	0.248
S1pr1+ T Cells	Stk4	1.56449e-10	4.36853e-06	1.3524	0.388	0.175
S1pr1+ T Cells	Rpl32	1.87753e-10	5.24261e-06	1.26289	0.488	0.267
S1pr1+ T Cells	Grap2	2.05463e-10	5.73713e-06	0.959408	0.188	0.021
S1pr1+ T Cells	Gimap8	2.94997e-10	8.23719e-06	1.2345	0.2	0.023
S1pr1+ T Cells	Dusp10	3.91287e-10	1.09259e-05	1.47012	0.2	0.03
S1pr1+ T Cells	Clint1	4.43509e-10	1.23841e-05	1.28892	0.388	0.198
S1pr1+ T Cells	Rplp2	5.17123e-10	1.44396e-05	1.12457	0.325	0.192
S1pr1+ T Cells	Il21r	6.70935e-10	1.87345e-05	1.11063	0.225	0.04
S1pr1+ T Cells	Zfp281	7.20476e-10	2.01179e-05	1.62981	0.262	0.1
S1pr1+ T Cells	Hsph1	9.40448e-10	2.62601e-05	1.25562	0.65	0.321
S1pr1+ T Cells	Gtf2i	1.23694e-09	3.4539e-05	1.14973	0.25	0.064
S1pr1+ T Cells	Fam107b	2.62382e-09	7.3265e-05	1.27973	0.462	0.264
S1pr1+ T Cells	Trbc1	2.92928e-09	8.17942e-05	1.20472	0.125	0.005
S1pr1+ T Cells	Fam169b	4.03884e-09	0.000112777	1.0007	0.15	0.012
S1pr1+ T Cells	Tob2	4.17156e-09	0.000116483	1.60509	0.362	0.151
S1pr1+ T Cells	Rps3a1	6.33944e-09	0.000177016	1.22312	0.338	0.17
S1pr1+ T Cells	Prrc2c	7.36968e-09	0.000205783	1.21198	0.6	0.397
S1pr1+ T Cells	Rbm33	8.45898e-09	0.0002362	1.4158	0.338	0.141
S1pr1+ T Cells	Jak1	1.04403e-08	0.000291525	1.12376	0.637	0.46
S1pr1+ T Cells	Ikzf1	1.34337e-08	0.00037511	1.48016	0.312	0.11
S1pr1+ T Cells	Numa1	1.58059e-08	0.000441348	1.35681	0.412	0.186
S1pr1+ T Cells	Tpr	1.58143e-08	0.000441582	1.13391	0.45	0.288
S1pr1+ T Cells	Ctla4	1.78038e-08	0.000497134	1.17705	0.125	0.006
S1pr1+ T Cells	Isy1	2.25806e-08	0.000630518	1.20936	0.3	0.13
S1pr1+ T Cells	Dnah8	2.6501e-08	0.000739986	1.23452	0.188	0.025
S1pr1+ T Cells	Cyfip2	2.98194e-08	0.000832648	1.15844	0.325	0.126
S1pr1+ T Cells	Zeb1	3.80782e-08	0.00106326	1.29189	0.3	0.082
S1pr1+ T Cells	Gimap9	3.83189e-08	0.00106998	1.03579	0.15	0.017
S1pr1+ T Cells	Cd69	4.62094e-08	0.0012903	1.61824	0.288	0.069
S1pr1+ T Cells	Crbn	5.11528e-08	0.00142834	1.15178	0.238	0.062
S1pr1+ T Cells	Gm26917	5.73804e-08	0.00160223	1.18717	0.625	0.336
S1pr1+ T Cells	Eif3e	5.83016e-08	0.00162796	1.12825	0.212	0.093
S1pr1+ T Cells	Birc6	6.5289e-08	0.00182306	1.27096	0.462	0.244
S1pr1+ T Cells	Hnrnph1	6.69816e-08	0.00187033	1.19748	0.4	0.232
S1pr1+ T Cells	Macf1	7.69397e-08	0.00214839	1.37894	0.537	0.263
S1pr1+ T Cells	Sptbn1	8.36161e-08	0.00233481	1.01647	0.412	0.183
S1pr1+ T Cells	Prkch	8.5356e-08	0.0023834	1.29658	0.262	0.075
S1pr1+ T Cells	Foxo1	9.62844e-08	0.00268855	0.983456	0.275	0.081
S1pr1+ T Cells	Arhgef1	1.14608e-07	0.0032002	1.27436	0.338	0.164
S1pr1+ T Cells	Itgb7	1.23292e-07	0.00344268	1.17018	0.212	0.039
S1pr1+ T Cells	Slk	1.42882e-07	0.00398969	1.30813	0.412	0.255
S1pr1+ T Cells	Ddx24	1.75856e-07	0.00491043	1.2021	0.3	0.153
S1pr1+ T Cells	Tubb5	2.13585e-07	0.00596394	1.15997	0.362	0.219
S1pr1+ T Cells	Ccr7	2.13762e-07	0.00596888	1.07305	0.262	0.061
S1pr1+ T Cells	Dnajb4	2.55221e-07	0.00712653	1.32932	0.275	0.104
S1pr1+ T Cells	Fam102a	2.65225e-07	0.00740588	1.1042	0.212	0.052
S1pr1+ T Cells	Atp10d	2.78638e-07	0.00778041	1.12189	0.2	0.043
S1pr1+ T Cells	Aebp2	2.99196e-07	0.00835446	1.21376	0.325	0.133
S1pr1+ T Cells	Cacybp	3.21888e-07	0.00898809	1.44018	0.275	0.135
S1pr1+ T Cells	Arid4a	3.71812e-07	0.0103821	1.28238	0.338	0.165
S1pr1+ T Cells	Plcg1	3.84031e-07	0.0107233	1.15635	0.175	0.034
S1pr1+ T Cells	Sik1	3.89162e-07	0.0108666	1.26784	0.362	0.202
S1pr1+ T Cells	Sesn3	4.53916e-07	0.0126747	1.02943	0.15	0.025
S1pr1+ T Cells	Ttc3	4.64006e-07	0.0129564	1.14863	0.262	0.086
S1pr1+ T Cells	Dock2	4.93704e-07	0.0137857	1.01334	0.388	0.207
S1pr1+ T Cells	Mllt3	5.87914e-07	0.0164163	1.02417	0.175	0.03
S1pr1+ T Cells	Rps26	6.0778e-07	0.016971	1.078	0.438	0.26
S1pr1+ T Cells	Srrm2	6.10362e-07	0.0170431	1.07978	0.675	0.486
S1pr1+ T Cells	Peli1	6.59462e-07	0.0184142	1.08092	0.338	0.153
S1pr1+ T Cells	Ccdc88c	6.75429e-07	0.01886	1.26613	0.212	0.055
S1pr1+ T Cells	Gimap1	7.01484e-07	0.0195875	1.04606	0.15	0.017
S1pr1+ T Cells	Pde7a	8.07558e-07	0.0225494	1.13886	0.225	0.053
S1pr1+ T Cells	Irf1	1.13557e-06	0.0317085	1.26056	0.4	0.163
S1pr1+ T Cells	Ivns1abp	1.69054e-06	0.0472049	1.03459	0.262	0.16
S1pr1+ T Cells	Eif3h	1.95182e-06	0.0545007	1.01568	0.35	0.223
S1pr1+ T Cells	Crem	2.14938e-06	0.060017	1.1318	0.338	0.14
S1pr1+ T Cells	Grk6	2.42485e-06	0.0677092	1.21833	0.188	0.087
S1pr1+ T Cells	Rps11	2.55563e-06	0.071361	1.02332	0.375	0.212
S1pr1+ T Cells	Pde2a	2.56346e-06	0.0715795	1.26754	0.212	0.092
S1pr1+ T Cells	Bcl2	2.56942e-06	0.071746	1.33119	0.175	0.034
S1pr1+ T Cells	Nrip1	2.65761e-06	0.0742084	1.52522	0.288	0.138
S1pr1+ T Cells	Rpl30	3.2478e-06	0.0906882	1.04229	0.238	0.128
S1pr1+ T Cells	Nup210	3.52638e-06	0.0984672	0.952908	0.162	0.032
S1pr1+ T Cells	Dnaja4	3.7007e-06	0.103335	1.28011	0.162	0.027
S1pr1+ T Cells	Rpl13	4.22222e-06	0.117897	0.989015	0.288	0.173
S1pr1+ T Cells	Elf1	4.66522e-06	0.130267	1.0279	0.275	0.162
S1pr1+ T Cells	Rps15a	5.4718e-06	0.152789	0.982393	0.312	0.146
S1pr1+ T Cells	Pde4d	5.6074e-06	0.156575	1.08061	0.262	0.082
S1pr1+ T Cells	Slc38a2	6.27991e-06	0.175354	1.0489	0.425	0.313
S1pr1+ T Cells	Pcm1	6.33018e-06	0.176758	1.10218	0.225	0.116
S1pr1+ T Cells	Prrc2b	6.64962e-06	0.185677	1.1521	0.325	0.168
S1pr1+ T Cells	Mcm4	7.3987e-06	0.206594	1.10088	0.162	0.059
S1pr1+ T Cells	Ahnak	7.62766e-06	0.212987	1.16789	0.488	0.238
S1pr1+ T Cells	Whsc1l1	8.1407e-06	0.227313	0.974917	0.475	0.313
S1pr1+ T Cells	Serbp1	9.25979e-06	0.258561	0.975428	0.45	0.282
S1pr1+ T Cells	Rora	1.01291e-05	0.282834	1.4985	0.212	0.073
S1pr1+ T Cells	Nr3c1	1.14931e-05	0.320921	1.10596	0.325	0.176
S1pr1+ T Cells	Bach2	1.49036e-05	0.416154	1.00695	0.175	0.039
S1pr1+ T Cells	Itpkb	2.00136e-05	0.558841	1.08338	0.3	0.134
S1pr1+ T Cells	Cct2	2.08488e-05	0.58216	0.991498	0.338	0.216
S1pr1+ T Cells	Ikzf3	2.29985e-05	0.642186	1.29394	0.2	0.049
S1pr1+ T Cells	Rnf145	2.32316e-05	0.648695	1.12939	0.188	0.086
S1pr1+ T Cells	Sp4	2.49662e-05	0.69713	1.02823	0.188	0.07
S1pr1+ T Cells	Nipbl	2.59741e-05	0.725275	1.01511	0.438	0.297
S1pr1+ T Cells	Tagap	2.87243e-05	0.802069	1.30086	0.162	0.035
S1pr1+ T Cells	Hivep2	3.49848e-05	0.97688	1.14939	0.35	0.17
S1pr1+ T Cells	Gna13	3.71107e-05	1	0.958351	0.55	0.359
S1pr1+ T Cells	mt-Nd2	4.46837e-05	1	0.987399	0.512	0.316
S1pr1+ T Cells	Ankrd11	5.27361e-05	1	0.955814	0.512	0.35
S1pr1+ T Cells	Kmt2d	5.68865e-05	1	0.984342	0.425	0.237
S1pr1+ T Cells	Rasgrp1	6.54228e-05	1	1.00891	0.15	0.039
S1pr1+ T Cells	H2-Q6	6.64276e-05	1	1.16683	0.225	0.105
S1pr1+ T Cells	Mycbp2	6.76661e-05	1	0.965119	0.412	0.219
S1pr1+ T Cells	Ptger4	8.81444e-05	1	1.01829	0.212	0.078
S1pr1+ T Cells	Topbp1	9.74955e-05	1	0.968148	0.15	0.044
S1pr1+ T Cells	Nr4a1	0.000111339	1	1.29759	0.425	0.283
S1pr1+ T Cells	Il6st	0.000272876	1	1.00491	0.238	0.095
S1pr1+ T Cells	Sipa1l1	0.000282495	1	1.04162	0.262	0.124
S1pr1+ T Cells	Tecpr1	0.000315248	1	0.991232	0.288	0.122
S1pr1+ T Cells	Ccnd2	0.000321692	1	1.00994	0.275	0.124
S1pr1+ T Cells	Runx3	0.000334873	1	1.01695	0.238	0.099
S1pr1+ T Cells	Gprasp1	0.00049447	1	1.13943	0.162	0.046
S1pr1+ T Cells	Stat1	0.000682839	1	1.04928	0.212	0.101
S1pr1+ T Cells	Dock10	0.000811881	1	0.9688	0.3	0.151
S1pr1+ T Cells	Trp53inp1	0.00169467	1	1.00027	0.238	0.121
Th17 and Regulatory T Cells	Rora	5.15261e-63	1.43876e-58	3.65621	0.862	0.064
Th17 and Regulatory T Cells	Icos	2.30126e-61	6.42581e-57	3.86844	0.708	0.017
Th17 and Regulatory T Cells	Cxcr6	1.29883e-46	3.62673e-42	2.80938	0.538	0.01
Th17 and Regulatory T Cells	Emb	1.04118e-42	2.90728e-38	3.05189	0.815	0.161
Th17 and Regulatory T Cells	Ets1	6.49889e-41	1.81468e-36	2.75137	0.846	0.123
Th17 and Regulatory T Cells	Il2rb	5.1269e-40	1.43159e-35	2.6471	0.538	0.016
Th17 and Regulatory T Cells	Il7r	3.54339e-37	9.8942e-33	2.9448	0.662	0.06
Th17 and Regulatory T Cells	Tmem64	4.35931e-37	1.21725e-32	2.82	0.585	0.053
Th17 and Regulatory T Cells	Vps37b	4.10657e-36	1.14668e-31	2.9293	0.877	0.243
Th17 and Regulatory T Cells	Thy1	1.10802e-35	3.09394e-31	2.03492	0.446	0.011
Th17 and Regulatory T Cells	Il18r1	1.91573e-34	5.34929e-30	2.34649	0.538	0.028
Th17 and Regulatory T Cells	Ikzf3	2.42963e-32	6.78427e-28	2.16874	0.585	0.043
Th17 and Regulatory T Cells	Itk	2.34367e-31	6.54422e-27	1.66747	0.446	0.021
Th17 and Regulatory T Cells	Aebp2	3.06885e-31	8.56914e-27	2.34914	0.708	0.128
Th17 and Regulatory T Cells	Bcl11b	7.79587e-30	2.17684e-25	2.33903	0.431	0.015
Th17 and Regulatory T Cells	Il2ra	3.13029e-28	8.74072e-24	1.81493	0.446	0.023
Th17 and Regulatory T Cells	D16Ertd472e	4.42989e-28	1.23696e-23	2.26773	0.615	0.101
Th17 and Regulatory T Cells	Lat	1.91634e-27	5.351e-23	1.75559	0.338	0.007
Th17 and Regulatory T Cells	Nrip1	2.15824e-27	6.02644e-23	2.45733	0.677	0.133
Th17 and Regulatory T Cells	Eef2	6.75477e-27	1.88613e-22	1.69918	0.954	0.536
Th17 and Regulatory T Cells	Fam107b	9.47685e-27	2.64622e-22	2.27571	0.785	0.26
Th17 and Regulatory T Cells	Rpl4	1.34582e-26	3.75793e-22	1.77893	0.954	0.444
Th17 and Regulatory T Cells	Ifngr1	3.43395e-26	9.58861e-22	2.28643	0.708	0.222
Th17 and Regulatory T Cells	Pdcd1	3.70641e-26	1.03494e-21	1.94279	0.369	0.012
Th17 and Regulatory T Cells	Sh2d2a	3.87824e-26	1.08292e-21	1.29877	0.369	0.019
Th17 and Regulatory T Cells	Camk4	1.25448e-25	3.50288e-21	1.52673	0.385	0.02
Th17 and Regulatory T Cells	Satb1	4.38039e-25	1.22314e-20	2.23236	0.6	0.082
Th17 and Regulatory T Cells	Ppp1r16b	1.61298e-24	4.50393e-20	1.70755	0.508	0.05
Th17 and Regulatory T Cells	Tcf7	6.28827e-24	1.75587e-19	1.64183	0.369	0.018
Th17 and Regulatory T Cells	Maf	7.84265e-24	2.1899e-19	2.25428	0.508	0.054
Th17 and Regulatory T Cells	Ramp3	1.12326e-23	3.13647e-19	2.79649	0.523	0.066
Th17 and Regulatory T Cells	Arap2	1.34644e-23	3.75967e-19	2.41329	0.554	0.071
Th17 and Regulatory T Cells	Il2rg	3.96154e-23	1.10618e-18	1.76144	0.585	0.089
Th17 and Regulatory T Cells	P2ry10	4.61851e-23	1.28963e-18	2.24598	0.523	0.065
Th17 and Regulatory T Cells	Zap70	7.05292e-23	1.96939e-18	1.77658	0.308	0.008
Th17 and Regulatory T Cells	Cd3e	9.6897e-23	2.70565e-18	1.19658	0.262	0.005
Th17 and Regulatory T Cells	Nr3c1	1.18735e-22	3.31544e-18	2.14595	0.631	0.172
Th17 and Regulatory T Cells	Tex2	1.44521e-22	4.03547e-18	1.73026	0.508	0.062
Th17 and Regulatory T Cells	H2-K1	2.13537e-22	5.96258e-18	1.70677	0.892	0.433
Th17 and Regulatory T Cells	Rgs2	4.39562e-22	1.22739e-17	2.32375	0.723	0.281
Th17 and Regulatory T Cells	Gnas	9.42084e-22	2.63058e-17	1.66088	0.892	0.423
Th17 and Regulatory T Cells	Cd3g	9.91409e-22	2.76831e-17	1.53516	0.277	0.006
Th17 and Regulatory T Cells	Gimap6	1.36244e-21	3.80434e-17	1.73573	0.508	0.061
Th17 and Regulatory T Cells	Gata3	1.76895e-21	4.93944e-17	1.64587	0.369	0.024
Th17 and Regulatory T Cells	Cnbp	2.18699e-21	6.10673e-17	1.77061	0.831	0.346
Th17 and Regulatory T Cells	Zcchc11	3.62652e-21	1.01263e-16	2.03984	0.708	0.191
Th17 and Regulatory T Cells	Rasgrp1	6.94085e-21	1.93809e-16	2.14254	0.4	0.036
Th17 and Regulatory T Cells	Zeb1	7.18249e-21	2.00557e-16	2.31902	0.523	0.079
Th17 and Regulatory T Cells	Cd164	7.24125e-21	2.02197e-16	2.04466	0.554	0.256
Th17 and Regulatory T Cells	Kbtbd11	2.61007e-20	7.2881e-16	2.34837	0.415	0.038
Th17 and Regulatory T Cells	Rgs1	3.35734e-20	9.3747e-16	2.30618	0.692	0.196
Th17 and Regulatory T Cells	Rps3	3.69914e-20	1.03291e-15	1.46859	0.923	0.479
Th17 and Regulatory T Cells	Trbc2	6.83916e-20	1.9097e-15	1.28298	0.277	0.008
Th17 and Regulatory T Cells	Ctla4	8.79434e-20	2.45564e-15	1.56187	0.246	0.005
Th17 and Regulatory T Cells	Nfkb1	9.59892e-20	2.68031e-15	1.46963	0.8	0.254
Th17 and Regulatory T Cells	Stat5b	3.62443e-19	1.01205e-14	1.84754	0.523	0.088
Th17 and Regulatory T Cells	Ptpn22	1.34395e-18	3.75272e-14	1.79944	0.4	0.035
Th17 and Regulatory T Cells	Gimap8	2.09437e-18	5.84812e-14	1.27519	0.323	0.022
Th17 and Regulatory T Cells	Rps5	2.10831e-18	5.88705e-14	1.47674	0.923	0.428
Th17 and Regulatory T Cells	Sik1	2.15417e-18	6.01508e-14	2.06134	0.662	0.198
Th17 and Regulatory T Cells	F2r	2.80877e-18	7.84292e-14	1.39068	0.354	0.033
Th17 and Regulatory T Cells	Clint1	3.35615e-18	9.37137e-14	1.71082	0.692	0.194
Th17 and Regulatory T Cells	Ahnak	5.60107e-18	1.56399e-13	1.76356	0.738	0.235
Th17 and Regulatory T Cells	Mbnl1	7.62813e-18	2.13e-13	1.83943	0.631	0.174
Th17 and Regulatory T Cells	Gltscr2	9.66206e-18	2.69794e-13	1.63934	0.738	0.27
Th17 and Regulatory T Cells	Prrc2c	1.17016e-17	3.26744e-13	1.73948	0.815	0.395
Th17 and Regulatory T Cells	Chd3	2.06991e-17	5.77981e-13	1.5069	0.554	0.114
Th17 and Regulatory T Cells	Ccr2	3.83424e-17	1.07064e-12	2.18627	0.385	0.043
Th17 and Regulatory T Cells	Trdv4	5.89743e-17	1.64674e-12	1.515	0.169	0.002
Th17 and Regulatory T Cells	Zbtb16	5.93951e-17	1.65849e-12	1.82631	0.308	0.02
Th17 and Regulatory T Cells	Ptplad1	8.22897e-17	2.29778e-12	1.87965	0.323	0.034
Th17 and Regulatory T Cells	Cytip	1.03715e-16	2.89604e-12	1.26155	0.846	0.32
Th17 and Regulatory T Cells	Tnfaip3	1.18076e-16	3.29703e-12	1.25746	0.892	0.437
Th17 and Regulatory T Cells	Cd163l1	1.97277e-16	5.50858e-12	1.91458	0.2	0.004
Th17 and Regulatory T Cells	Itpkb	2.48552e-16	6.94032e-12	1.71309	0.538	0.131
Th17 and Regulatory T Cells	Ctla2a	2.96476e-16	8.27849e-12	1.2243	0.308	0.027
Th17 and Regulatory T Cells	Gnb2l1	5.44803e-16	1.52125e-11	1.50211	0.846	0.379
Th17 and Regulatory T Cells	Crem	7.54374e-16	2.10644e-11	1.72187	0.538	0.138
Th17 and Regulatory T Cells	Rpl8	8.71504e-16	2.4335e-11	1.25849	0.892	0.44
Th17 and Regulatory T Cells	Gpr183	9.94471e-16	2.77686e-11	1.59504	0.354	0.036
Th17 and Regulatory T Cells	Ubl3	1.16845e-15	3.26267e-11	1.82537	0.538	0.214
Th17 and Regulatory T Cells	Ern1	1.30051e-15	3.63142e-11	2.28175	0.462	0.095
Th17 and Regulatory T Cells	Il1r1	1.50361e-15	4.19854e-11	1.90094	0.292	0.023
Th17 and Regulatory T Cells	Foxo1	1.71552e-15	4.79026e-11	1.45763	0.462	0.079
Th17 and Regulatory T Cells	Dgat1	2.32815e-15	6.5009e-11	1.91204	0.631	0.188
Th17 and Regulatory T Cells	Stat3	2.57033e-15	7.17712e-11	1.72106	0.723	0.441
Th17 and Regulatory T Cells	Eprs	2.8064e-15	7.8363e-11	1.91592	0.538	0.146
Th17 and Regulatory T Cells	Lck	2.98145e-15	8.32511e-11	1.51074	0.262	0.014
Th17 and Regulatory T Cells	B2m	3.28164e-15	9.16332e-11	1.33452	0.923	0.554
Th17 and Regulatory T Cells	Atp2b4	5.29796e-15	1.47935e-10	1.71273	0.385	0.059
Th17 and Regulatory T Cells	Nr1d2	5.77753e-15	1.61326e-10	1.44391	0.369	0.06
Th17 and Regulatory T Cells	Rps14	1.11366e-14	3.10968e-10	1.41848	0.831	0.426
Th17 and Regulatory T Cells	Eef1a1	1.27164e-14	3.55079e-10	1.15447	0.892	0.483
Th17 and Regulatory T Cells	Stk4	1.33586e-14	3.73011e-10	1.82498	0.569	0.173
Th17 and Regulatory T Cells	Kmt2a	1.90858e-14	5.32932e-10	1.51784	0.615	0.187
Th17 and Regulatory T Cells	Macf1	1.93224e-14	5.39541e-10	1.39	0.708	0.261
Th17 and Regulatory T Cells	Tob2	2.59888e-14	7.25684e-10	1.95308	0.523	0.149
Th17 and Regulatory T Cells	2021-09-01	3.07502e-14	8.58639e-10	1.33527	0.338	0.038
Th17 and Regulatory T Cells	Blk	5.49792e-14	1.53518e-09	1.51265	0.246	0.013
Th17 and Regulatory T Cells	Ikzf2	1.25694e-13	3.50976e-09	1.99192	0.231	0.015
Th17 and Regulatory T Cells	Dennd5a	2.7941e-13	7.80196e-09	1.52244	0.662	0.292
Th17 and Regulatory T Cells	Cd69	5.3292e-13	1.48807e-08	2.18259	0.4	0.068
Th17 and Regulatory T Cells	Rnf157	7.03216e-13	1.96359e-08	1.37751	0.323	0.041
Th17 and Regulatory T Cells	Tmem123	9.52136e-13	2.65865e-08	1.57472	0.646	0.229
Th17 and Regulatory T Cells	Ppfia1	1.59358e-12	4.44974e-08	1.53757	0.4	0.095
Th17 and Regulatory T Cells	Zbtb1	1.79899e-12	5.02332e-08	1.19071	0.415	0.083
Th17 and Regulatory T Cells	Cd28	1.89348e-12	5.28716e-08	1.607	0.215	0.012
Th17 and Regulatory T Cells	Isy1	1.90618e-12	5.32262e-08	1.69402	0.477	0.128
Th17 and Regulatory T Cells	Tpr	2.12786e-12	5.94162e-08	1.17256	0.662	0.286
Th17 and Regulatory T Cells	Hsp90ab1	3.83857e-12	1.07184e-07	1.47649	0.938	0.59
Th17 and Regulatory T Cells	H2-Q6	3.90391e-12	1.09009e-07	1.65266	0.431	0.102
Th17 and Regulatory T Cells	Rps15	6.12837e-12	1.71122e-07	1.40873	0.646	0.246
Th17 and Regulatory T Cells	Fam129a	7.7457e-12	2.16283e-07	1.34502	0.446	0.114
Th17 and Regulatory T Cells	Cdk17	8.35702e-12	2.33353e-07	1.18878	0.385	0.09
Th17 and Regulatory T Cells	Cenpa	1.19573e-11	3.33882e-07	1.5161	0.369	0.065
Th17 and Regulatory T Cells	Pde4d	1.24238e-11	3.46909e-07	1.49478	0.385	0.081
Th17 and Regulatory T Cells	Kdm2b	1.24844e-11	3.48602e-07	1.25194	0.323	0.055
Th17 and Regulatory T Cells	Pik3r1	1.5605e-11	4.35737e-07	1.63338	0.431	0.135
Th17 and Regulatory T Cells	Nr4a3	1.64665e-11	4.59793e-07	1.47502	0.585	0.18
Th17 and Regulatory T Cells	Cblb	1.74582e-11	4.87486e-07	1.20776	0.354	0.069
Th17 and Regulatory T Cells	Zfp36l1	2.10676e-11	5.8827e-07	1.29896	0.692	0.265
Th17 and Regulatory T Cells	Uhrf2	2.56964e-11	7.1752e-07	1.54728	0.446	0.122
Th17 and Regulatory T Cells	Prkar1a	3.08332e-11	8.60956e-07	1.18636	0.723	0.34
Th17 and Regulatory T Cells	Nfatc3	3.34431e-11	9.33831e-07	1.29668	0.477	0.131
Th17 and Regulatory T Cells	Itgb7	3.50425e-11	9.78493e-07	1.43073	0.292	0.039
Th17 and Regulatory T Cells	Il21r	3.64209e-11	1.01698e-06	1.52952	0.292	0.04
Th17 and Regulatory T Cells	Il17a	3.71952e-11	1.0386e-06	2.09001	0.138	0.002
Th17 and Regulatory T Cells	Zc3hav1	3.74555e-11	1.04587e-06	1.30532	0.677	0.29
Th17 and Regulatory T Cells	Runx3	3.85969e-11	1.07774e-06	1.18579	0.431	0.097
Th17 and Regulatory T Cells	Lmo4	4.7215e-11	1.31838e-06	1.96948	0.385	0.116
Th17 and Regulatory T Cells	H2-Q7	6.81702e-11	1.90352e-06	1.31717	0.385	0.086
Th17 and Regulatory T Cells	Rbl2	7.39596e-11	2.06517e-06	1.29549	0.385	0.077
Th17 and Regulatory T Cells	Man2a2	1.17244e-10	3.2738e-06	1.17947	0.323	0.08
Th17 and Regulatory T Cells	Paxbp1	1.62962e-10	4.55038e-06	1.51981	0.492	0.153
Th17 and Regulatory T Cells	Cd82	1.92038e-10	5.36227e-06	1.41958	0.569	0.211
Th17 and Regulatory T Cells	Il1rl1	2.2303e-10	6.22767e-06	2.6712	0.231	0.02
Th17 and Regulatory T Cells	Mgea5	3.04604e-10	8.50544e-06	1.25177	0.677	0.334
Th17 and Regulatory T Cells	Gpr68	3.1203e-10	8.71283e-06	1.35128	0.215	0.018
Th17 and Regulatory T Cells	Gimap4	3.79508e-10	1.0597e-05	1.25585	0.262	0.031
Th17 and Regulatory T Cells	Nr4a1	3.84666e-10	1.0741e-05	1.59696	0.677	0.279
Th17 and Regulatory T Cells	Anp32a	4.9255e-10	1.37535e-05	1.23025	0.446	0.14
Th17 and Regulatory T Cells	Mbd2	5.25499e-10	1.46735e-05	1.39537	0.462	0.175
Th17 and Regulatory T Cells	Stk24	5.43964e-10	1.51891e-05	1.18569	0.492	0.162
Th17 and Regulatory T Cells	Grap	6.32287e-10	1.76554e-05	1.39906	0.262	0.032
Th17 and Regulatory T Cells	Itgae	6.39078e-10	1.7845e-05	1.21299	0.2	0.015
Th17 and Regulatory T Cells	Mycbp2	6.53511e-10	1.8248e-05	1.25044	0.6	0.217
Th17 and Regulatory T Cells	Rpl13a	8.2349e-10	2.29943e-05	1.16958	0.738	0.381
Th17 and Regulatory T Cells	Rpl13	9.77481e-10	2.72942e-05	1.18209	0.508	0.17
Th17 and Regulatory T Cells	Ivns1abp	1.27459e-09	3.55902e-05	1.24802	0.446	0.158
Th17 and Regulatory T Cells	Serpinb6b	1.29212e-09	3.60799e-05	1.8373	0.262	0.035
Th17 and Regulatory T Cells	Dot1l	1.30727e-09	3.65029e-05	1.29054	0.538	0.19
[truncated: 1,849 more rows]

## Sheet: Figure 4h
Supplementary Table 3
Differentially Expressed Genes between Monocytes/Macrophages in the Healthy/Tumor Border vs. Whole Tumor in Tumor 1
Corresponds to Figure 4h
Cluster Name	Gene	p_value	Bonferroni adjusted p_value	log Fold Change	% Expressing in Whole Tumor	% Expressing in Healthy/Tumor Border
Healthy/Tumor Border	Cxcl2	1.19503e-108	3.33689e-104	-1.88928	0.764	0.967
Healthy/Tumor Border	Ccl3	5.04464e-108	1.40861e-103	-1.99163	0.647	0.958
Healthy/Tumor Border	Tnf	1.82768e-63	5.10344e-59	-2.5806	0.215	0.625
Healthy/Tumor Border	Nfkbiz	6.28406e-63	1.7547e-58	-2.03048	0.423	0.785
Healthy/Tumor Border	Fth1	9.7502e-59	2.72255e-54	-0.856033	0.985	0.996
Healthy/Tumor Border	Niacr1	7.36613e-58	2.05685e-53	-1.21574	0.757	0.954
Healthy/Tumor Border	Nfkbia	2.34266e-55	6.54141e-51	-1.50941	0.613	0.869
Healthy/Tumor Border	Dusp1	1.83594e-51	5.12649e-47	-1.81385	0.411	0.756
Healthy/Tumor Border	Ier3	3.59122e-51	1.00278e-46	-1.70352	0.496	0.808
Healthy/Tumor Border	Tnfaip3	1.74155e-50	4.86293e-46	-1.54463	0.439	0.775
Healthy/Tumor Border	Ccrl2	3.60435e-43	1.00644e-38	-1.10462	0.656	0.885
Healthy/Tumor Border	Irg1	4.1139e-38	1.14872e-33	-1.92534	0.264	0.604
Healthy/Tumor Border	Il1a	4.92873e-35	1.37625e-30	-1.60949	0.478	0.69
Healthy/Tumor Border	Ubc	1.8802e-34	5.25007e-30	-0.772503	0.866	0.938
Healthy/Tumor Border	Ccl4	8.20614e-33	2.2914e-28	-1.73397	0.26	0.575
Healthy/Tumor Border	Mcl1	8.23335e-33	2.299e-28	-0.758993	0.881	0.921
Healthy/Tumor Border	Ppp1r15a	6.27922e-32	1.75335e-27	-1.18335	0.515	0.771
Healthy/Tumor Border	Nlrp3	1.98166e-30	5.53338e-26	-1.58888	0.331	0.558
Healthy/Tumor Border	Egr1	1.76158e-27	4.91886e-23	-1.50061	0.43	0.677
Healthy/Tumor Border	Atf3	4.22026e-27	1.17842e-22	-1.2196	0.433	0.708
Healthy/Tumor Border	Zfp36	6.40079e-27	1.78729e-22	-1.11358	0.439	0.704
Healthy/Tumor Border	Cd274	3.39845e-26	9.48949e-22	-0.9422	0.663	0.823
Healthy/Tumor Border	Ccl6	1.02758e-25	2.86932e-21	-1.70224	0.318	0.588
Healthy/Tumor Border	Pnrc1	1.45651e-25	4.067e-21	-1.04473	0.522	0.706
Healthy/Tumor Border	Ftl1	6.31275e-25	1.76271e-20	-0.711209	0.826	0.915
Healthy/Tumor Border	Ier5	6.6694e-24	1.8623e-19	-0.937244	0.611	0.808
Healthy/Tumor Border	Il1rn	9.38487e-24	2.62054e-19	-0.710928	0.869	0.963
Healthy/Tumor Border	Hexim1	5.33196e-23	1.48884e-18	-1.36857	0.205	0.417
Healthy/Tumor Border	Ptgs2	9.85691e-23	2.75234e-18	-1.56428	0.16	0.419
Healthy/Tumor Border	Ctsb	1.15161e-22	3.21565e-18	-0.645058	0.763	0.881
Healthy/Tumor Border	Ccnl1	1.86425e-22	5.20555e-18	-0.792962	0.65	0.821
Healthy/Tumor Border	Gm26924	5.68803e-22	1.58827e-17	-0.116823	1	1
Healthy/Tumor Border	Trib1	7.07424e-22	1.97534e-17	-1.20746	0.328	0.54
Healthy/Tumor Border	Slc11a1	2.19158e-21	6.11955e-17	-0.852471	0.249	0.533
Healthy/Tumor Border	Malat1	4.36171e-20	1.21792e-15	-0.159086	0.964	0.99
Healthy/Tumor Border	Ifrd1	4.56706e-20	1.27526e-15	-0.910501	0.595	0.812
Healthy/Tumor Border	Il23a	5.47706e-20	1.52936e-15	-1.24076	0.117	0.346
Healthy/Tumor Border	Gadd45a	1.7303e-19	4.83153e-15	-1.17798	0.326	0.525
Healthy/Tumor Border	Il1f9	1.72409e-18	4.81418e-14	-1.21458	0.341	0.594
Healthy/Tumor Border	Junb	8.09742e-18	2.26104e-13	-0.619716	0.641	0.792
Healthy/Tumor Border	Btg1	8.39776e-18	2.34491e-13	-0.879057	0.539	0.69
Healthy/Tumor Border	Cd14	4.02234e-17	1.12316e-12	-1.01077	0.467	0.656
Healthy/Tumor Border	Jun	3.02631e-16	8.45036e-12	-0.841762	0.786	0.892
Healthy/Tumor Border	Cxcl3	8.91167e-16	2.48841e-11	-1.48852	0.175	0.379
Healthy/Tumor Border	Cd24a	9.59949e-16	2.68047e-11	-0.968285	0.438	0.585
Healthy/Tumor Border	Tob1	1.64455e-15	4.59209e-11	-0.894424	0.107	0.298
Healthy/Tumor Border	Ralgds	1.84071e-15	5.13981e-11	-0.841094	0.432	0.65
Healthy/Tumor Border	Clec4d	2.6221e-15	7.32168e-11	-0.895396	0.476	0.658
Healthy/Tumor Border	Rhov	1.2117e-14	3.38342e-10	-1.05159	0.193	0.408
Healthy/Tumor Border	Mir22hg	1.29076e-14	3.60419e-10	-0.913968	0.134	0.335
Healthy/Tumor Border	Srgn	2.25779e-14	6.30443e-10	-0.418271	0.901	0.933
Healthy/Tumor Border	Suco	4.29285e-14	1.19869e-09	-0.746256	0.439	0.654
Healthy/Tumor Border	Marcksl1	5.27591e-14	1.47319e-09	-0.914617	0.312	0.523
Healthy/Tumor Border	Maff	2.86204e-13	7.99167e-09	-0.798345	0.329	0.542
Healthy/Tumor Border	1110007C09Rik	3.20435e-13	8.9475e-09	-0.741201	0.429	0.596
Healthy/Tumor Border	Raf1	3.63227e-13	1.01424e-08	-0.950974	0.257	0.402
Healthy/Tumor Border	Cd53	5.10218e-13	1.42468e-08	-0.523742	0.769	0.842
Healthy/Tumor Border	Nfkbid	6.22563e-13	1.73838e-08	-0.89617	0.148	0.338
Healthy/Tumor Border	Gadd45b	1.20655e-12	3.36905e-08	-0.547688	0.55	0.74
Healthy/Tumor Border	Smox	5.57244e-12	1.55599e-07	-0.973909	0.246	0.415
Healthy/Tumor Border	Btg2	8.11255e-12	2.26527e-07	-0.720592	0.383	0.554
Healthy/Tumor Border	Ets2	1.37346e-11	3.8351e-07	-0.567821	0.665	0.762
Healthy/Tumor Border	Zeb2	2.94176e-11	8.21428e-07	-0.538719	0.445	0.642
Healthy/Tumor Border	Dusp5	3.3675e-11	9.40308e-07	-0.760647	0.439	0.554
Healthy/Tumor Border	Clec4e	7.4178e-11	2.07127e-06	-0.629053	0.493	0.644
Healthy/Tumor Border	Sertad1	9.29029e-11	2.59413e-06	-0.662987	0.145	0.306
Healthy/Tumor Border	Lilrb4	1.00081e-10	2.79456e-06	-0.49353	0.772	0.856
Healthy/Tumor Border	Plaur	1.12432e-10	3.13943e-06	-0.834839	0.301	0.465
Healthy/Tumor Border	Cstb	1.59104e-10	4.44266e-06	-0.646336	0.485	0.631
Healthy/Tumor Border	Plek	1.63466e-10	4.56445e-06	-0.667323	0.694	0.777
Healthy/Tumor Border	Mxd1	3.50841e-10	9.79653e-06	-0.670716	0.659	0.723
Healthy/Tumor Border	Inhba	4.05076e-10	1.13109e-05	-1.47043	0.099	0.229
Healthy/Tumor Border	Rabgef1	5.80487e-10	1.62089e-05	-0.733912	0.306	0.479
Healthy/Tumor Border	Hilpda	5.96643e-10	1.666e-05	-0.589115	0.571	0.74
Healthy/Tumor Border	Gp49a	1.01833e-09	2.84348e-05	-0.403038	0.791	0.852
Healthy/Tumor Border	Fcgr2b	4.12131e-09	0.000115079	-0.817208	0.139	0.281
Healthy/Tumor Border	Gde1	4.45867e-09	0.0001245	-0.709441	0.194	0.258
Healthy/Tumor Border	Eif1	5.34604e-09	0.000149277	-0.64072	0.338	0.448
Healthy/Tumor Border	Bcl2a1b	6.47072e-09	0.000180682	-0.705854	0.255	0.385
Healthy/Tumor Border	Cited2	7.34442e-09	0.000205078	-0.898906	0.257	0.398
Healthy/Tumor Border	Slc7a11	9.4673e-09	0.000264356	-0.370912	0.441	0.61
Healthy/Tumor Border	Mt1	1.0774e-08	0.000300844	-0.741373	0.175	0.133
Healthy/Tumor Border	Icam1	1.10437e-08	0.000308373	-0.708602	0.375	0.477
Healthy/Tumor Border	Gla	1.31339e-08	0.000366738	-0.487132	0.562	0.727
Healthy/Tumor Border	5830416P10Rik	1.71271e-08	0.000478241	-0.464214	0.188	0.344
Healthy/Tumor Border	Il1b	3.25271e-08	0.000908253	-0.300785	0.745	0.84
Healthy/Tumor Border	Cpsf3l	5.36643e-08	0.00149847	-0.0434645	0.049	0.017
Healthy/Tumor Border	Etfdh	9.95062e-08	0.00277851	-0.0613311	0.079	0.033
Healthy/Tumor Border	Wfdc17	1.03299e-07	0.00288442	-0.626159	0.091	0.208
Healthy/Tumor Border	Tiparp	1.13311e-07	0.00316399	-0.894005	0.248	0.377
Healthy/Tumor Border	Chi3l1	1.17923e-07	0.00329278	-0.69034	0.108	0.24
Healthy/Tumor Border	KCTD12	1.98262e-07	0.00553608	-0.821462	0.315	0.419
Healthy/Tumor Border	BC031181	2.19304e-07	0.00612362	-0.126308	0.147	0.098
Healthy/Tumor Border	Dgkz	2.54729e-07	0.0071128	-0.62029	0.386	0.475
Healthy/Tumor Border	Ankrd33b	2.693e-07	0.00751965	-0.32312	0.358	0.523
Healthy/Tumor Border	Egln3	3.13867e-07	0.00876411	-0.611237	0.47	0.602
Healthy/Tumor Border	Ccr1	3.76444e-07	0.0105115	-0.517467	0.512	0.633
Healthy/Tumor Border	Ddx5	4.82557e-07	0.0134744	-0.423897	0.73	0.796
Healthy/Tumor Border	Ctsd	6.6016e-07	0.0184336	-0.264473	0.731	0.833
Healthy/Tumor Border	Cxcl1	7.10816e-07	0.0198481	-0.753283	0.019	0.09
Healthy/Tumor Border	Atxn7l3	7.68069e-07	0.0214468	-0.121178	0.098	0.058
Healthy/Tumor Border	Cldn1	8.47e-07	0.0236508	-1.05396	0.074	0.154
Healthy/Tumor Border	Ubap1	8.71402e-07	0.0243322	-0.614569	0.279	0.398
Healthy/Tumor Border	Cdkn1a	9.91682e-07	0.0276907	-0.532735	0.611	0.729
Healthy/Tumor Border	Sgk1	1.05671e-06	0.0295066	-0.334583	0.056	0.135
Healthy/Tumor Border	Rhob	1.20921e-06	0.0337648	-0.497818	0.467	0.613
Healthy/Tumor Border	Ptafr	1.34669e-06	0.0376036	-0.460137	0.595	0.723
Healthy/Tumor Border	Irak2	1.34831e-06	0.0376488	-0.35105	0.611	0.738
Healthy/Tumor Border	Tgoln1	1.38613e-06	0.0387049	-0.438446	0.647	0.729
Healthy/Tumor Border	Dennd3	1.46133e-06	0.0408047	-0.578435	0.076	0.094
Healthy/Tumor Border	Sgms2	1.48801e-06	0.0415496	-0.780081	0.135	0.246
Healthy/Tumor Border	Hmox1	1.4969e-06	0.0417978	-0.328063	0.368	0.523
Healthy/Tumor Border	Zfp36l1	1.60115e-06	0.0447089	-0.692418	0.228	0.354
Healthy/Tumor Border	Sqstm1	1.6274e-06	0.045442	-0.388229	0.792	0.856
Healthy/Tumor Border	C030046E11Rik	1.63178e-06	0.0455642	-0.676079	0.234	0.315
Healthy/Tumor Border	Ddx3x	1.65316e-06	0.0461613	-0.53228	0.499	0.598
Healthy/Tumor Border	Dusp16	1.69125e-06	0.0472247	-0.659848	0.334	0.408
Whole Tumor	Zfp260	7.41292e-38	2.06991e-33	1.059	0.257	0.013
Whole Tumor	Myh9	8.99614e-22	2.51199e-17	1.0996	0.641	0.419
Whole Tumor	Lcp1	3.51899e-21	9.82607e-17	0.981822	0.727	0.6
Whole Tumor	Cst3	1.48016e-19	4.13305e-15	1.25116	0.415	0.175
Whole Tumor	Rps5	5.67619e-17	1.58496e-12	0.965635	0.499	0.258
Whole Tumor	Cmip	5.69455e-17	1.59009e-12	0.949362	0.478	0.242
Whole Tumor	Xbp1	1.55022e-16	4.32868e-12	0.989823	0.519	0.283
Whole Tumor	Ywhab	1.56432e-16	4.36804e-12	0.914246	0.306	0.106
Whole Tumor	Actb	1.93108e-16	5.39215e-12	0.924488	0.792	0.715
Whole Tumor	Emb	2.59676e-16	7.25093e-12	0.906003	0.221	0.048
Whole Tumor	Fam49b	3.68773e-16	1.02973e-11	0.631922	0.481	0.24
Whole Tumor	Eif3c	1.36462e-15	3.81043e-11	0.661382	0.39	0.173
Whole Tumor	Tpr	4.14452e-15	1.15727e-10	1.03215	0.38	0.173
Whole Tumor	Man2b1	5.48816e-15	1.53246e-10	0.904288	0.282	0.092
Whole Tumor	Gnai2	3.28051e-14	9.16016e-10	0.803485	0.614	0.435
Whole Tumor	Pfn1	4.13806e-14	1.15547e-09	0.822156	0.478	0.29
Whole Tumor	Gnb2l1	1.42671e-13	3.98379e-09	0.875579	0.411	0.204
Whole Tumor	Tubb5	2.55732e-13	7.14081e-09	0.789002	0.289	0.104
Whole Tumor	Picalm	2.73412e-13	7.63447e-09	0.740137	0.688	0.502
Whole Tumor	Serbp1	2.81238e-13	7.853e-09	0.832071	0.334	0.144
Whole Tumor	Cers6	5.12539e-13	1.43116e-08	0.930156	0.291	0.115
Whole Tumor	Maf1	5.17473e-13	1.44494e-08	0.52613	0.214	0.062
Whole Tumor	Csf1r	5.31254e-13	1.48342e-08	0.979653	0.252	0.092
Whole Tumor	Tmem123	7.19927e-13	2.01025e-08	0.916899	0.242	0.079
Whole Tumor	Tln1	8.59023e-13	2.39865e-08	0.707744	0.602	0.425
Whole Tumor	Laptm5	9.89958e-13	2.76426e-08	0.639413	0.665	0.477
Whole Tumor	Cotl1	1.289e-12	3.59928e-08	0.834677	0.401	0.206
Whole Tumor	Hsph1	1.43709e-12	4.01278e-08	1.61452	0.42	0.25
Whole Tumor	Camkk1	1.58113e-12	4.41498e-08	0.903272	0.224	0.067
Whole Tumor	Pla2g7	2.29837e-12	6.41774e-08	1.096	0.343	0.173
Whole Tumor	Rpn2	2.91298e-12	8.13391e-08	0.680578	0.246	0.081
Whole Tumor	Aldh2	3.02406e-12	8.44409e-08	0.755305	0.181	0.044
Whole Tumor	1110038B12Rik	3.47663e-12	9.70778e-08	0.662353	0.26	0.094
Whole Tumor	Pik3cd	3.65057e-12	1.01935e-07	0.81004	0.197	0.052
Whole Tumor	Coro1a	4.0121e-12	1.1203e-07	0.797993	0.313	0.138
Whole Tumor	Wipf1	6.70515e-12	1.87228e-07	0.843614	0.412	0.242
Whole Tumor	Cct2	6.80839e-12	1.90111e-07	0.788622	0.257	0.094
Whole Tumor	Sec63	7.236e-12	2.02051e-07	0.694748	0.24	0.081
Whole Tumor	Arpc1b	8.33355e-12	2.32698e-07	0.662426	0.537	0.329
Whole Tumor	mt-Co1	1.68604e-11	4.70792e-07	1.02938	0.549	0.377
Whole Tumor	Uqcrc1	1.73594e-11	4.84727e-07	0.545933	0.174	0.042
Whole Tumor	Stk4	1.76179e-11	4.91945e-07	0.788869	0.266	0.104
Whole Tumor	Rpl4	1.83053e-11	5.11138e-07	0.717375	0.479	0.273
Whole Tumor	Nars	1.91199e-11	5.33884e-07	0.781279	0.258	0.094
Whole Tumor	Pptc7	2.00959e-11	5.61137e-07	0.792487	0.206	0.062
Whole Tumor	Glg1	2.30849e-11	6.44599e-07	0.659434	0.27	0.104
Whole Tumor	Iqgap1	2.31368e-11	6.46048e-07	0.630912	0.758	0.656
Whole Tumor	Siglec5	2.32994e-11	6.5059e-07	0.860954	0.326	0.146
Whole Tumor	H2afy	2.83096e-11	7.90489e-07	0.700631	0.277	0.108
Whole Tumor	Atp5o	3.07444e-11	8.58475e-07	0.23707	0.132	0.035
Whole Tumor	Cxcr2	6.84607e-11	1.91163e-06	0.933008	0.352	0.181
Whole Tumor	Nucks1	7.74292e-11	2.16206e-06	0.141816	0.151	0.06
Whole Tumor	App	8.84451e-11	2.46965e-06	0.834212	0.457	0.298
Whole Tumor	Antxr2	9.19736e-11	2.56818e-06	0.828349	0.188	0.054
Whole Tumor	Tm9sf3	9.83284e-11	2.74562e-06	0.704653	0.353	0.173
Whole Tumor	Golga4	1.21504e-10	3.39276e-06	0.682887	0.215	0.073
Whole Tumor	Gpx1	1.23822e-10	3.45748e-06	0.789386	0.371	0.19
Whole Tumor	Cytip	1.48344e-10	4.1422e-06	0.770253	0.335	0.16
Whole Tumor	Sipa1	1.9302e-10	5.38971e-06	0.691766	0.208	0.067
Whole Tumor	Pdia3	2.47932e-10	6.92301e-06	0.775785	0.322	0.167
Whole Tumor	Nipbl	2.92165e-10	8.15811e-06	0.708364	0.409	0.223
Whole Tumor	Actn1	3.30751e-10	9.23557e-06	0.867235	0.291	0.14
Whole Tumor	Itm2b	3.54072e-10	9.88675e-06	0.631167	0.447	0.265
Whole Tumor	Timm10b	3.78375e-10	1.05654e-05	0.315823	0.077	0.004
Whole Tumor	Rrbp1	3.96588e-10	1.10739e-05	0.761362	0.392	0.219
Whole Tumor	Atp5f1	4.19095e-10	1.17024e-05	0.537423	0.266	0.11
Whole Tumor	Hcls1	4.86712e-10	1.35904e-05	0.741304	0.353	0.19
Whole Tumor	Dhx15	5.08552e-10	1.42003e-05	0.57912	0.361	0.181
Whole Tumor	Anp32b	5.4378e-10	1.5184e-05	0.461863	0.221	0.081
Whole Tumor	Ddx10	5.79265e-10	1.61748e-05	0.232791	0.045	0.004
Whole Tumor	Rnpep	6.19212e-10	1.72903e-05	0.587671	0.15	0.035
Whole Tumor	Csk	6.45676e-10	1.80292e-05	0.57309	0.203	0.069
Whole Tumor	Mdh2	8.27604e-10	2.31092e-05	0.686938	0.426	0.244
Whole Tumor	Ppp2r5e	8.46963e-10	2.36498e-05	0.226189	0.171	0.071
Whole Tumor	Canx	8.636e-10	2.41143e-05	0.662684	0.591	0.44
Whole Tumor	Ctsa	8.7632e-10	2.44695e-05	0.692075	0.521	0.342
Whole Tumor	Ptpn6	8.96162e-10	2.50235e-05	0.848919	0.343	0.183
Whole Tumor	Glud1	9.60661e-10	2.68245e-05	0.581084	0.209	0.073
Whole Tumor	Ino80c	9.7687e-10	2.72771e-05	0.309927	0.065	0.004
Whole Tumor	Ddost	1.02897e-09	2.8732e-05	0.550272	0.171	0.05
Whole Tumor	Ddx46	1.02988e-09	2.87572e-05	0.555286	0.151	0.038
Whole Tumor	Cmtm6	1.03523e-09	2.89069e-05	0.787795	0.326	0.167
Whole Tumor	Gsn	1.04997e-09	2.93182e-05	0.741047	0.411	0.233
Whole Tumor	Chordc1	1.09864e-09	3.06773e-05	0.714415	0.171	0.052
Whole Tumor	Il1r2	1.12923e-09	3.15314e-05	0.685067	0.613	0.442
Whole Tumor	Dhx9	1.13649e-09	3.17342e-05	0.584438	0.206	0.071
Whole Tumor	Pdcd6ip	1.22801e-09	3.42898e-05	0.529502	0.396	0.215
Whole Tumor	Dock8	1.22923e-09	3.43238e-05	0.724364	0.157	0.042
Whole Tumor	Phb2	1.25307e-09	3.49895e-05	0.48676	0.125	0.027
Whole Tumor	Pcbp1	1.25647e-09	3.50844e-05	0.626321	0.49	0.304
Whole Tumor	Irak4	1.26264e-09	3.52566e-05	0.400813	0.085	0.013
Whole Tumor	Copb2	1.32656e-09	3.70416e-05	0.753483	0.277	0.129
Whole Tumor	Mob3a	1.33927e-09	3.73963e-05	0.577878	0.174	0.052
Whole Tumor	Ppp1r21	1.34657e-09	3.76003e-05	0.629749	0.18	0.054
Whole Tumor	Cox6c	1.36395e-09	3.80856e-05	0.530625	0.206	0.071
Whole Tumor	Actr2	1.51113e-09	4.21953e-05	0.67354	0.5	0.354
Whole Tumor	Alox5	1.64563e-09	4.5951e-05	0.595237	0.141	0.033
Whole Tumor	Itpripl2	1.89584e-09	5.29377e-05	0.715868	0.359	0.185
Whole Tumor	Tkt	1.95168e-09	5.44967e-05	0.640294	0.205	0.071
Whole Tumor	Csf2rb	1.9628e-09	5.48073e-05	0.650886	0.734	0.646
Whole Tumor	Magt1	2.0727e-09	5.78759e-05	0.53875	0.16	0.044
Whole Tumor	Gbf1	2.87934e-09	8.03998e-05	0.660489	0.142	0.035
Whole Tumor	Tmsb4x	2.95488e-09	8.2509e-05	0.59187	0.757	0.713
Whole Tumor	Kat6a	3.28247e-09	9.16565e-05	0.765442	0.31	0.152
Whole Tumor	Uggt1	3.38014e-09	9.43835e-05	0.527405	0.171	0.052
Whole Tumor	Eif3d	3.94101e-09	0.000110045	0.585787	0.182	0.058
Whole Tumor	mt-Nd5	4.36584e-09	0.000121907	1.02992	0.399	0.233
Whole Tumor	Pde3b	4.88012e-09	0.000136267	0.499793	0.104	0.021
Whole Tumor	Celf2	5.26768e-09	0.00014709	0.512926	0.227	0.092
Whole Tumor	Ebna1bp2	5.48812e-09	0.000153245	0.149909	0.101	0.029
Whole Tumor	Sft2d2	5.49095e-09	0.000153324	0.674129	0.328	0.165
Whole Tumor	Rpl8	6.03232e-09	0.00016844	0.527497	0.568	0.396
Whole Tumor	Sh3bgrl3	6.56549e-09	0.000183328	0.70337	0.405	0.244
Whole Tumor	Rtcb	6.57215e-09	0.000183514	0.125452	0.093	0.025
Whole Tumor	Adcy7	6.60583e-09	0.000184455	0.45704	0.108	0.019
Whole Tumor	Hmha1	7.66144e-09	0.00021393	0.658983	0.185	0.062
Whole Tumor	Rps10	7.78294e-09	0.000217323	0.547297	0.178	0.058
Whole Tumor	Usp24	7.96275e-09	0.000222344	0.765142	0.304	0.146
Whole Tumor	Tmem50a	7.99049e-09	0.000223119	0.225078	0.156	0.06
Whole Tumor	mt-Rnr1	8.07874e-09	0.000225583	0.541953	0.994	0.981
Whole Tumor	Pdia6	8.13587e-09	0.000227178	0.790458	0.341	0.188
Whole Tumor	Ube2q1	1.05279e-08	0.000293969	0.519841	0.297	0.142
Whole Tumor	Cct8	1.05843e-08	0.000295546	0.557216	0.261	0.115
Whole Tumor	Psmd2	1.10273e-08	0.000307915	0.403815	0.269	0.131
Whole Tumor	Mark2	1.15119e-08	0.000321448	0.497975	0.248	0.11
Whole Tumor	Pdia4	1.17323e-08	0.000327602	0.455201	0.08	0.008
Whole Tumor	Pstpip1	1.17597e-08	0.000328366	0.522528	0.252	0.119
Whole Tumor	Krtcap2	1.20786e-08	0.000337272	0.272146	0.108	0.031
Whole Tumor	Mtpn	1.21923e-08	0.000340446	0.548366	0.407	0.231
Whole Tumor	Usp15	1.23142e-08	0.000343848	0.744246	0.202	0.079
Whole Tumor	Cd300ld	1.26909e-08	0.000354367	0.625447	0.231	0.094
Whole Tumor	Rps14	1.30713e-08	0.000364989	0.644914	0.509	0.354
Whole Tumor	Rab8a	1.34389e-08	0.000375255	0.550597	0.269	0.121
Whole Tumor	Psmb6	1.40695e-08	0.000392862	0.0547705	0.193	0.106
Whole Tumor	Ndst1	1.49523e-08	0.000417514	0.619474	0.254	0.11
Whole Tumor	Myadm	1.58808e-08	0.000443441	0.720214	0.266	0.123
Whole Tumor	Vdac2	1.68822e-08	0.000471403	0.564787	0.231	0.102
Whole Tumor	Smc3	1.69085e-08	0.000472135	0.667164	0.196	0.077
Whole Tumor	Gm26917	1.73252e-08	0.000483771	0.751228	0.286	0.135
Whole Tumor	Hipk1	1.76582e-08	0.000493071	0.605396	0.42	0.248
Whole Tumor	Was	1.77326e-08	0.000495147	0.574787	0.177	0.058
Whole Tumor	Etfb	1.78862e-08	0.000499436	0.569177	0.135	0.038
Whole Tumor	Dync1h1	1.85171e-08	0.000517052	0.759526	0.301	0.152
Whole Tumor	Itch	1.87086e-08	0.000522399	0.733804	0.315	0.177
Whole Tumor	Tomm70a	1.96595e-08	0.000548952	0.574772	0.126	0.035
Whole Tumor	Rin3	2.05157e-08	0.000572859	0.598152	0.23	0.094
Whole Tumor	Smg5	2.07294e-08	0.000578827	0.611728	0.193	0.069
Whole Tumor	Atf6	2.08296e-08	0.000581625	0.778843	0.264	0.129
Whole Tumor	Leprotl1	2.10339e-08	0.000587331	0.492473	0.243	0.106
Whole Tumor	Cdipt	2.25791e-08	0.000630475	0.450387	0.154	0.046
Whole Tumor	Bet1l	2.29701e-08	0.000641395	0.239507	0.099	0.025
Whole Tumor	Smarcd1	2.32834e-08	0.000650142	0.292131	0.047	0.004
Whole Tumor	Tmco1	2.38307e-08	0.000665423	0.299744	0.12	0.031
Whole Tumor	mt-Cytb	2.39436e-08	0.000668576	1.02885	0.414	0.269
Whole Tumor	Msl2	2.41844e-08	0.000675301	0.339004	0.312	0.169
Whole Tumor	mt-Nd4	2.49267e-08	0.000696028	0.919035	0.418	0.262
Whole Tumor	Slk	2.55256e-08	0.000712752	0.577786	0.325	0.167
Whole Tumor	Cnn2	2.62384e-08	0.000732656	0.503014	0.111	0.027
Whole Tumor	Ybx1	2.63033e-08	0.000734468	0.589166	0.439	0.267
Whole Tumor	Ccpg1	2.70442e-08	0.000755155	0.477885	0.159	0.052
Whole Tumor	Rassf5	2.77805e-08	0.000775716	0.716453	0.215	0.085
Whole Tumor	Copz1	2.80035e-08	0.000781941	0.539722	0.212	0.092
Whole Tumor	Pqlc1	2.90044e-08	0.000809889	0.460929	0.181	0.067
Whole Tumor	Lbr	2.94957e-08	0.000823609	0.479816	0.197	0.075
Whole Tumor	Nadk	2.99449e-08	0.00083615	0.632384	0.326	0.169
Whole Tumor	Sla	3.29234e-08	0.00091932	0.625303	0.165	0.056
Whole Tumor	Acly	3.3178e-08	0.000926431	0.497725	0.194	0.075
Whole Tumor	Stx5a	3.46017e-08	0.000966184	0.607588	0.171	0.081
Whole Tumor	Spcs2	3.48982e-08	0.000974463	0.560546	0.274	0.129
Whole Tumor	Arhgap4	3.67998e-08	0.00102756	0.335699	0.159	0.06
Whole Tumor	Rpn1	3.82001e-08	0.00106666	0.442291	0.162	0.052
Whole Tumor	Ric8	3.83805e-08	0.0010717	0.561075	0.131	0.035
Whole Tumor	Arhgdib	3.85656e-08	0.00107687	0.599394	0.267	0.127
Whole Tumor	Rpl13a	4.12042e-08	0.00115055	0.590846	0.426	0.269
Whole Tumor	Smc1a	4.15944e-08	0.00116144	0.649787	0.191	0.071
Whole Tumor	Ssh2	4.20597e-08	0.00117443	0.809312	0.188	0.075
Whole Tumor	Mfsd6	4.22711e-08	0.00118034	0.55402	0.11	0.023
Whole Tumor	Smc6	4.321e-08	0.00120655	0.425313	0.129	0.035
Whole Tumor	Akna	4.4342e-08	0.00123816	0.458536	0.145	0.044
Whole Tumor	Psmc4	4.45359e-08	0.00124358	0.339077	0.134	0.04
Whole Tumor	Hic1	4.57114e-08	0.0012764	0.661732	0.159	0.05
Whole Tumor	Snrnp200	4.80501e-08	0.0013417	0.565841	0.381	0.219
Whole Tumor	Abca1	4.87774e-08	0.00136201	0.722651	0.334	0.177
Whole Tumor	Sel1l	4.90684e-08	0.00137014	0.269204	0.208	0.094
Whole Tumor	Uba5	4.96307e-08	0.00138584	0.579743	0.154	0.052
Whole Tumor	Nucb1	5.3503e-08	0.00149397	0.193486	0.181	0.085
Whole Tumor	Eif3a	5.39077e-08	0.00150526	0.596475	0.467	0.294
Whole Tumor	Smap2	5.40325e-08	0.00150875	0.432361	0.181	0.067
Whole Tumor	Plcg2	5.52199e-08	0.00154191	0.554187	0.172	0.058
Whole Tumor	Itga4	5.61797e-08	0.00156871	0.328346	0.108	0.031
Whole Tumor	Ubr3	5.92145e-08	0.00165345	0.637741	0.177	0.062
Whole Tumor	Ndufa2	5.92367e-08	0.00165407	0.294849	0.199	0.09
Whole Tumor	Sh3bp1	6.04822e-08	0.00168884	0.524575	0.175	0.06
Whole Tumor	Bclaf1	6.17715e-08	0.00172485	0.679276	0.319	0.167
Whole Tumor	Eif3h	6.2771e-08	0.00175275	0.501657	0.236	0.102
Whole Tumor	Dr1	6.43937e-08	0.00179807	0.443278	0.151	0.048
Whole Tumor	Cfdp1	6.88731e-08	0.00192314	0.233062	0.073	0.01
Whole Tumor	Mapk14	7.19061e-08	0.00200784	0.503245	0.114	0.029
Whole Tumor	Akap8	7.27964e-08	0.00203269	0.274488	0.111	0.031
Whole Tumor	Rab27a	7.44862e-08	0.00207988	0.365052	0.172	0.065
Whole Tumor	Ssrp1	8.00149e-08	0.00223426	0.190142	0.116	0.04
Whole Tumor	Nfam1	8.22175e-08	0.00229576	0.624313	0.221	0.096
Whole Tumor	C5ar2	8.36128e-08	0.00233472	0.528344	0.119	0.029
Whole Tumor	Cops6	8.63987e-08	0.00241251	0.400294	0.126	0.033
Whole Tumor	Rasa3	8.77904e-08	0.00245137	0.699153	0.136	0.046
Whole Tumor	Hspe1	8.81059e-08	0.00246018	0.902595	0.18	0.067
Whole Tumor	Nucb2	9.31649e-08	0.00260144	0.60897	0.148	0.046
Whole Tumor	Larp1	9.59492e-08	0.00267919	0.411416	0.206	0.088
Whole Tumor	Dclre1b	9.69508e-08	0.00270716	0.108365	0.046	0.006
Whole Tumor	mt-Nd2	9.79177e-08	0.00273415	0.761354	0.359	0.21
Whole Tumor	Bach1	9.93246e-08	0.00277344	0.662597	0.366	0.212
Whole Tumor	Csrp1	1.05447e-07	0.0029444	0.231095	0.098	0.029
Whole Tumor	Rbm22	1.05657e-07	0.00295027	0.099029	0.15	0.075
Whole Tumor	Grn	1.07167e-07	0.00299244	0.491846	0.277	0.135
Whole Tumor	Ccnd2	1.07253e-07	0.00299482	0.374505	0.147	0.052
Whole Tumor	Eif4g3	1.10027e-07	0.00307228	0.641174	0.205	0.112
Whole Tumor	Atg3	1.10257e-07	0.00307872	0.636287	0.312	0.169
Whole Tumor	Ociad1	1.11449e-07	0.003112	0.40131	0.2	0.083
Whole Tumor	Lsp1	1.11838e-07	0.00312284	0.642645	0.191	0.077
Whole Tumor	Abce1	1.1415e-07	0.0031874	0.56355	0.169	0.06
Whole Tumor	Fli1	1.21033e-07	0.00337961	0.513385	0.156	0.052
Whole Tumor	Lyl1	1.22148e-07	0.00341073	0.553643	0.129	0.042
Whole Tumor	Ddx21	1.22655e-07	0.00342489	0.517467	0.135	0.04
Whole Tumor	B4galnt1	1.31691e-07	0.0036772	0.482726	0.277	0.138
Whole Tumor	Ndufs2	1.32334e-07	0.00369517	0.299166	0.135	0.044
Whole Tumor	Cd101	1.35248e-07	0.00377652	0.619341	0.126	0.035
Whole Tumor	Vsig10	1.43184e-07	0.00399813	0.139629	0.129	0.054
Whole Tumor	Gspt1	1.46045e-07	0.00407801	0.46174	0.18	0.073
Whole Tumor	Sys1	1.49944e-07	0.00418688	0.516679	0.151	0.05
Whole Tumor	Apoe	1.50189e-07	0.00419372	0.868586	0.093	0.017
Whole Tumor	Zmiz1	1.56156e-07	0.00436034	0.757742	0.205	0.104
Whole Tumor	Hsd17b11	1.57349e-07	0.00439366	0.491848	0.206	0.083
Whole Tumor	Zfp706	1.7266e-07	0.00482118	0.21055	0.099	0.027
Whole Tumor	Ampd3	1.74106e-07	0.00486157	0.688476	0.295	0.171
Whole Tumor	Spop	1.7526e-07	0.00489377	0.492891	0.206	0.085
Whole Tumor	Fam175b	1.82365e-07	0.00509219	0.517695	0.131	0.05
Whole Tumor	Dbnl	1.83696e-07	0.00512934	0.439908	0.197	0.079
Whole Tumor	2510009E07Rik	1.83915e-07	0.00513545	0.482552	0.129	0.035
Whole Tumor	Ffar2	1.85352e-07	0.00517557	0.66569	0.279	0.14
Whole Tumor	Sec11c	1.87782e-07	0.00524345	0.453884	0.132	0.038
Whole Tumor	Cep250	1.94313e-07	0.00542581	0.396774	0.083	0.013
Whole Tumor	Lman2	1.96125e-07	0.00547639	0.571848	0.26	0.131
Whole Tumor	Clptm1l	2.0174e-07	0.00563319	0.520047	0.22	0.094
Whole Tumor	Hexb	2.03089e-07	0.00567085	0.68927	0.227	0.106
Whole Tumor	5031439G07Rik	2.11955e-07	0.00591841	0.457167	0.187	0.073
Whole Tumor	Rps9	2.12523e-07	0.00593428	0.554641	0.442	0.285
Whole Tumor	Arhgap18	2.12659e-07	0.00593809	0.29834	0.079	0.019
Whole Tumor	Neurl4	2.17033e-07	0.00606021	0.190488	0.092	0.023
Whole Tumor	Itpkb	2.17943e-07	0.00608563	0.427827	0.089	0.015
Whole Tumor	Fkbp4	2.25322e-07	0.00629168	0.582396	0.125	0.035
Whole Tumor	Trip10	2.34273e-07	0.00654161	0.0607717	0.037	0.006
Whole Tumor	Srp14	2.48132e-07	0.0069286	0.402269	0.205	0.088
Whole Tumor	Sec16a	2.53292e-07	0.00707267	0.347645	0.202	0.092
Whole Tumor	Ptplb	2.59998e-07	0.00725994	0.492706	0.168	0.06
Whole Tumor	Wdr1	2.63833e-07	0.00736701	0.582606	0.279	0.14
Whole Tumor	Ptpn7	2.6763e-07	0.00747302	0.261073	0.074	0.013
Whole Tumor	Paics	2.70879e-07	0.00756374	0.269831	0.071	0.01
Whole Tumor	Erp29	2.90031e-07	0.00809854	0.370076	0.181	0.073
Whole Tumor	Hnrnpul2	3.27156e-07	0.00913518	0.632222	0.318	0.177
Whole Tumor	Cops7a	3.40361e-07	0.0095039	0.0417351	0.073	0.029
Whole Tumor	Gpr171	3.45345e-07	0.00964307	0.418672	0.217	0.098
Whole Tumor	Khk	3.50672e-07	0.00979181	0.181671	0.045	0
Whole Tumor	Sp3	3.522e-07	0.00983449	0.316672	0.236	0.123
Whole Tumor	Snd1	3.58999e-07	0.0100243	0.478089	0.108	0.025
Whole Tumor	Cpsf1	3.63497e-07	0.0101499	0.29907	0.11	0.031
Whole Tumor	Ube2d3	3.71195e-07	0.0103649	0.183185	0.401	0.271
Whole Tumor	Slc44a2	3.7713e-07	0.0105306	0.298474	0.085	0.017
Whole Tumor	mt-Rnr2	3.99839e-07	0.0111647	0.372454	0.997	1
Whole Tumor	Eif2ak3	4.00106e-07	0.0111721	0.549973	0.113	0.031
Whole Tumor	Abi3	4.00617e-07	0.0111864	0.384958	0.174	0.069
Whole Tumor	Il6ra	4.02027e-07	0.0112258	0.517986	0.135	0.042
Whole Tumor	Slc25a11	4.02346e-07	0.0112347	0.41739	0.134	0.042
Whole Tumor	Dnajc3	4.03214e-07	0.011259	0.618305	0.24	0.112
Whole Tumor	Wbp1l	4.11178e-07	0.0114813	0.471668	0.252	0.121
Whole Tumor	Ltc4s	4.16936e-07	0.0116421	0.493883	0.194	0.085
Whole Tumor	Psmb1	4.20412e-07	0.0117392	0.375452	0.196	0.085
Whole Tumor	Eif4b	4.30138e-07	0.0120107	0.485212	0.307	0.165
Whole Tumor	Calm3	4.33534e-07	0.0121056	0.576581	0.298	0.16
Whole Tumor	Naa35	4.36652e-07	0.0121926	0.317659	0.142	0.052
Whole Tumor	Ccny	4.39434e-07	0.0122703	0.422998	0.089	0.017
Whole Tumor	Crebbp	4.46568e-07	0.0124695	0.577652	0.381	0.231
Whole Tumor	Cox7b	4.53984e-07	0.0126766	0.507084	0.19	0.079
Whole Tumor	Sart1	4.59229e-07	0.012823	0.5914	0.251	0.123
Whole Tumor	Rpl35a	4.6567e-07	0.0130029	0.327706	0.191	0.088
Whole Tumor	Ppm1g	4.6681e-07	0.0130347	0.203284	0.141	0.056
Whole Tumor	Adamdec1	4.72227e-07	0.013186	1.28927	0.113	0.035
Whole Tumor	Rplp0	4.73886e-07	0.0132323	0.555838	0.46	0.304
Whole Tumor	Cpt1a	4.74429e-07	0.0132475	0.547706	0.236	0.11
Whole Tumor	Bptf	4.77194e-07	0.0133247	0.636982	0.255	0.123
Whole Tumor	Stra13	4.79332e-07	0.0133844	0.206877	0.049	0.006
Whole Tumor	Ptpn18	4.82483e-07	0.0134724	0.321137	0.083	0.015
Whole Tumor	Gdi2	4.85064e-07	0.0135444	0.577128	0.393	0.244
Whole Tumor	Rtn3	4.95014e-07	0.0138223	0.489969	0.328	0.181
Whole Tumor	Ifitm2	5.01851e-07	0.0140132	0.609911	0.211	0.1
Whole Tumor	Rps3	5.02169e-07	0.0140221	0.424415	0.589	0.438
Whole Tumor	Pigt	5.1747e-07	0.0144493	0.166722	0.058	0.008
Whole Tumor	Gpr55	5.19477e-07	0.0145054	0.424001	0.104	0.027
Whole Tumor	Trnt1	5.19552e-07	0.0145075	0.0523939	0.096	0.044
Whole Tumor	Ifngr1	5.29663e-07	0.0147898	0.345947	0.236	0.125
Whole Tumor	Traf3ip3	5.36428e-07	0.0149787	0.421479	0.071	0.01
Whole Tumor	Slc29a1	5.38851e-07	0.0150463	0.30667	0.074	0.01
Whole Tumor	Vamp8	5.54183e-07	0.0154745	0.511005	0.254	0.123
Whole Tumor	Phf17	5.71126e-07	0.0159475	0.50899	0.142	0.046
Whole Tumor	Cox6a1	5.76846e-07	0.0161073	0.510688	0.381	0.24
Whole Tumor	Zfp518a	5.77624e-07	0.016129	0.419033	0.116	0.033
Whole Tumor	Ppp6r1	6.0628e-07	0.0169292	0.524502	0.283	0.146
Whole Tumor	Cap1	6.19031e-07	0.0172852	0.453677	0.696	0.546
Whole Tumor	Uspl1	6.26075e-07	0.0174819	0.787961	0.202	0.104
Whole Tumor	Cnot6	6.54083e-07	0.018264	0.641764	0.215	0.108
Whole Tumor	Rnf13	6.61523e-07	0.0184717	0.444317	0.178	0.071
Whole Tumor	Cdc42se1	6.79131e-07	0.0189634	0.497984	0.228	0.108
Whole Tumor	Arrb2	6.82689e-07	0.0190627	0.46561	0.298	0.16
Whole Tumor	Dis3	6.9572e-07	0.0194266	0.215595	0.034	0.004
Whole Tumor	Ndufa13	7.27914e-07	0.0203256	0.434997	0.19	0.077
Whole Tumor	Celf1	7.30557e-07	0.0203993	0.656215	0.187	0.077
Whole Tumor	Set	7.30963e-07	0.0204107	0.40351	0.144	0.048
Whole Tumor	Atxn7l3b	7.42047e-07	0.0207202	0.370676	0.239	0.119
Whole Tumor	Ralb	7.42416e-07	0.0207305	0.424323	0.341	0.196
Whole Tumor	Akap9	7.52871e-07	0.0210224	0.801409	0.169	0.071
Whole Tumor	Fuca1	7.76005e-07	0.0216684	0.466561	0.159	0.056
Whole Tumor	Rassf2	7.83223e-07	0.0218699	0.532549	0.154	0.056
Whole Tumor	Selplg	8.00437e-07	0.0223506	0.259682	0.237	0.127
Whole Tumor	Cox4i1	8.02664e-07	0.0224128	0.554645	0.361	0.215
Whole Tumor	Nans	8.13874e-07	0.0227258	0.17425	0.095	0.031
Whole Tumor	Golph3l	8.57883e-07	0.0239547	0.413223	0.119	0.038
Whole Tumor	Srrt	8.71671e-07	0.0243397	0.560136	0.15	0.052
Whole Tumor	Idh3g	8.95644e-07	0.0250091	0.459245	0.134	0.042
Whole Tumor	0610030E20Rik	9.98448e-07	0.0278797	0.503724	0.165	0.065
Whole Tumor	Creld2	1.01037e-06	0.0282126	0.58144	0.206	0.09
Whole Tumor	Fes	1.03583e-06	0.0289234	0.460103	0.226	0.104
Whole Tumor	Tnpo3	1.03597e-06	0.0289275	0.592954	0.147	0.058
Whole Tumor	Ppp2r4	1.06158e-06	0.0296424	0.329029	0.113	0.033
Whole Tumor	Taf10	1.07862e-06	0.0301183	0.333608	0.134	0.046
Whole Tumor	Esyt1	1.14174e-06	0.0318808	0.392818	0.077	0.013
Whole Tumor	Snx1	1.14178e-06	0.0318819	0.557328	0.139	0.054
Whole Tumor	Tars	1.14965e-06	0.0321017	0.347528	0.083	0.015
Whole Tumor	Stard7	1.15663e-06	0.0322965	0.463639	0.111	0.031
Whole Tumor	Gstt2	1.16365e-06	0.0324925	0.196208	0.141	0.06
Whole Tumor	Atp2a3	1.17619e-06	0.0328427	0.568224	0.184	0.075
Whole Tumor	Aes	1.17679e-06	0.0328595	0.355552	0.119	0.033
Whole Tumor	Casd1	1.18127e-06	0.0329847	0.276683	0.059	0.006
Whole Tumor	Elmsan1	1.18665e-06	0.0331349	0.549097	0.249	0.123
Whole Tumor	Smarca4	1.18877e-06	0.0331942	0.522074	0.15	0.052
Whole Tumor	Dnmt1	1.20886e-06	0.0337549	0.386262	0.116	0.035
Whole Tumor	Ppp3cb	1.22856e-06	0.034305	0.31083	0.125	0.044
Whole Tumor	Sec61a1	1.23277e-06	0.0344226	0.50837	0.288	0.152
Whole Tumor	Spcs3	1.30536e-06	0.0364495	0.467174	0.148	0.062
Whole Tumor	Eif3l	1.30875e-06	0.0365441	0.447756	0.142	0.048
Whole Tumor	Psmd14	1.32167e-06	0.0369051	0.316305	0.172	0.073
Whole Tumor	Vti1b	1.34974e-06	0.0376887	0.405925	0.153	0.054
Whole Tumor	Nek7	1.35438e-06	0.0378183	0.389649	0.114	0.031
Whole Tumor	Cers5	1.36713e-06	0.0381743	0.259462	0.062	0.013
Whole Tumor	Eif5b	1.37948e-06	0.0385192	0.593321	0.199	0.085
Whole Tumor	1110057K04Rik	1.38065e-06	0.038552	0.400561	0.082	0.015
Whole Tumor	G3bp2	1.40747e-06	0.0393009	0.558518	0.135	0.048
Whole Tumor	Casp2	1.42057e-06	0.0396666	0.213408	0.065	0.01
Whole Tumor	Chd8	1.42128e-06	0.0396865	0.443362	0.178	0.073
Whole Tumor	Rnf187	1.42543e-06	0.0398023	0.288365	0.086	0.017
Whole Tumor	R3hdm4	1.45297e-06	0.0405712	0.47966	0.145	0.05
Whole Tumor	Mocs2	1.46027e-06	0.0407751	0.205053	0.067	0.013
Whole Tumor	AI662270	1.54766e-06	0.0432152	0.383942	0.11	0.031
Whole Tumor	Ivns1abp	1.55035e-06	0.0432903	0.539093	0.205	0.09
Whole Tumor	Anp32e	1.55205e-06	0.0433378	0.0821598	0.116	0.05
Whole Tumor	Inpp5b	1.55388e-06	0.0433889	0.195501	0.119	0.046
Whole Tumor	Rps19bp1	1.58986e-06	0.0443937	0.247717	0.071	0.013
Whole Tumor	Sh3pxd2b	1.64767e-06	0.0460079	0.459284	0.117	0.033
Whole Tumor	Dok3	1.67128e-06	0.0466673	0.358755	0.165	0.073
Whole Tumor	Efr3a	1.7161e-06	0.0479186	0.222566	0.056	0.006
Whole Tumor	Atf2	1.72634e-06	0.0482046	0.0842339	0.221	0.135
Whole Tumor	Cox6b1	1.73722e-06	0.0485085	0.320533	0.194	0.09
Whole Tumor	Pgam5	1.75371e-06	0.0489687	0.266993	0.065	0.008
Whole Tumor	Crnkl1	1.75376e-06	0.0489702	0.418568	0.132	0.046

## Sheet: Figure 4i
Supplementary Table 3
Differentially Expressed Genes between Monocytes/Macrophages in the Healthy/Tumor Border vs. Whole Tumor in Tumor 2
Corresponds to Figure 4i
Cluster Name	Gene	p_value	Bonferroni adjusted p_value	log Fold Change	% Expressing in Whole Tumor	% Expressing in Healthy/Tumor Border
Healthy/Tumor Border	B4galt1	1.13302e-15	3.16373e-11	-1.78562	0.085	0.413
Healthy/Tumor Border	Ncl	5.25648e-14	1.46777e-09	-1.58716	0.095	0.365
Healthy/Tumor Border	Hk2	5.36878e-14	1.49912e-09	-2.0444	0.074	0.385
Healthy/Tumor Border	Slc20a1	5.39626e-14	1.5068e-09	-1.68811	0.144	0.519
Healthy/Tumor Border	Aars	2.85302e-12	7.9665e-08	-1.37892	0.053	0.327
Healthy/Tumor Border	Dtx4	3.31381e-12	9.25315e-08	-1.63155	0.059	0.298
Healthy/Tumor Border	Malat1	4.03292e-12	1.12611e-07	-0.72337	0.97	1
Healthy/Tumor Border	Tnf	4.40521e-12	1.23007e-07	-1.52487	0.178	0.538
Healthy/Tumor Border	Csf2rb	2.33915e-11	6.53162e-07	-1.39914	0.4	0.635
Healthy/Tumor Border	Il1rn	3.46499e-11	9.6753e-07	-0.978886	0.573	0.856
Healthy/Tumor Border	Ankrd12	5.23979e-11	1.46311e-06	-1.65129	0.125	0.433
Healthy/Tumor Border	Slc43a2	1.19143e-10	3.32682e-06	-1.36388	0.11	0.385
Healthy/Tumor Border	Tgfbr1	1.4787e-10	4.12897e-06	-1.64179	0.036	0.24
Healthy/Tumor Border	Gns	1.70918e-10	4.77255e-06	-1.49313	0.11	0.404
Healthy/Tumor Border	Clec5a	1.84376e-10	5.14833e-06	-1.56654	0.065	0.308
Healthy/Tumor Border	Wsb2	2.06654e-10	5.7704e-06	-1.13839	0.036	0.26
Healthy/Tumor Border	Fgd3	2.47614e-10	6.91412e-06	-1.1197	0.323	0.635
Healthy/Tumor Border	Ski	2.65745e-10	7.42039e-06	-1.53674	0.101	0.375
Healthy/Tumor Border	Arf2	5.3334e-10	1.48924e-05	-1.63187	0.053	0.288
Healthy/Tumor Border	Cstb	6.63125e-10	1.85164e-05	-1.37596	0.154	0.442
Healthy/Tumor Border	Ralgds	8.68913e-10	2.42627e-05	-1.44299	0.167	0.471
Healthy/Tumor Border	Clec4n	1.30854e-09	3.65384e-05	-1.33249	0.101	0.375
Healthy/Tumor Border	M6pr	1.39414e-09	3.89287e-05	-1.1873	0.197	0.51
Healthy/Tumor Border	Igf2r	3.14793e-09	8.78996e-05	-0.959429	0.271	0.606
Healthy/Tumor Border	Eif3a	3.1689e-09	8.84852e-05	-1.05724	0.087	0.337
Healthy/Tumor Border	Zfp260	3.58934e-09	0.000100225	-1.07391	0.028	0.183
Healthy/Tumor Border	Nek6	3.70029e-09	0.000103323	-1.12746	0.104	0.337
Healthy/Tumor Border	Siglec5	4.56e-09	0.000127329	-1.20474	0.034	0.231
Healthy/Tumor Border	Eea1	1.05715e-08	0.000295187	-1.18367	0.228	0.519
Healthy/Tumor Border	Atf4	1.09908e-08	0.000306895	-0.943538	0.421	0.683
Healthy/Tumor Border	Ilf3	1.72201e-08	0.000480838	-1.35253	0.065	0.279
Healthy/Tumor Border	Slc38a10	1.80605e-08	0.000504303	-1.00271	0.04	0.231
Healthy/Tumor Border	Rragc	2.21579e-08	0.000618714	-0.972642	0.097	0.337
Healthy/Tumor Border	Vav1	3.86413e-08	0.00107898	-1.46169	0.182	0.394
Healthy/Tumor Border	Lasp1	4.1304e-08	0.00115333	-1.05105	0.25	0.558
Healthy/Tumor Border	Ikbke	4.60461e-08	0.00128574	-1.344	0.053	0.25
Healthy/Tumor Border	BC005537	4.7073e-08	0.00131442	-0.983712	0.25	0.538
Healthy/Tumor Border	Inhba	5.15184e-08	0.00143855	-1.15532	0.021	0.183
Healthy/Tumor Border	Ttc14	5.82266e-08	0.00162586	-1.16994	0.011	0.154
Healthy/Tumor Border	Ctnna1	6.30395e-08	0.00176025	-1.14763	0.04	0.231
Healthy/Tumor Border	Srrm2	6.54251e-08	0.00182686	-0.696768	0.446	0.74
Healthy/Tumor Border	Rbm38	7.66741e-08	0.00214097	-1.06364	0.11	0.356
Healthy/Tumor Border	Mrpl52	1.1226e-07	0.00313465	-1.0955	0.028	0.202
Healthy/Tumor Border	Furin	1.17968e-07	0.00329403	-1.00775	0.283	0.587
Healthy/Tumor Border	Cish	1.2251e-07	0.00342085	-0.605658	0.038	0.192
Healthy/Tumor Border	Bhlhe40	1.23108e-07	0.00343755	-0.859787	0.311	0.587
Healthy/Tumor Border	Gsto1	1.55766e-07	0.00434944	-0.353819	0.006	0.087
Healthy/Tumor Border	Plin3	1.64841e-07	0.00460286	-0.881041	0.011	0.144
Healthy/Tumor Border	Lamp1	1.9718e-07	0.00550587	-1.05161	0.235	0.519
Healthy/Tumor Border	Csf2rb2	1.97306e-07	0.00550937	-1.07585	0.104	0.317
Healthy/Tumor Border	Il1a	2.01606e-07	0.00562944	-1.18397	0.078	0.298
Healthy/Tumor Border	Tax1bp1	2.39614e-07	0.00669075	-0.729937	0.495	0.788
Healthy/Tumor Border	Pip4k2c	2.59428e-07	0.00724401	-0.809189	0.055	0.24
Healthy/Tumor Border	Mbnl2	2.85902e-07	0.00798323	-0.692977	0.241	0.481
Healthy/Tumor Border	P4hb	2.88743e-07	0.00806258	-0.759873	0.247	0.519
Healthy/Tumor Border	Ppp1r13b	3.04528e-07	0.00850335	-0.717921	0	0.087
Healthy/Tumor Border	Paxbp1	3.25847e-07	0.00909864	-1.21557	0.068	0.269
Healthy/Tumor Border	Dvl2	4.41479e-07	0.0123274	-0.793348	0.044	0.202
Healthy/Tumor Border	Tpp1	5.61685e-07	0.0156839	-0.826866	0.03	0.192
Healthy/Tumor Border	Rell1	5.68822e-07	0.0158832	-1.28993	0.068	0.26
Healthy/Tumor Border	Naa50	7.00455e-07	0.0195588	-0.419454	0.089	0.25
Healthy/Tumor Border	Acsl1	7.26942e-07	0.0202984	-1.33944	0.116	0.337
Healthy/Tumor Border	Neat1	7.55982e-07	0.0211093	-0.761725	0.59	0.846
Healthy/Tumor Border	Car4	7.82378e-07	0.0218464	-1.51537	0.03	0.192
Healthy/Tumor Border	Psd4	8.67575e-07	0.0242253	-1.07704	0.154	0.385
Healthy/Tumor Border	Csf1	8.80587e-07	0.0245886	-1.37081	0.165	0.413
Healthy/Tumor Border	Gigyf1	9.19107e-07	0.0256642	-1.14229	0.013	0.144
Healthy/Tumor Border	Mdm2	9.63728e-07	0.0269102	-1.32105	0.199	0.423
Healthy/Tumor Border	Mllt6	9.91868e-07	0.0276959	-1.07445	0.065	0.26
Healthy/Tumor Border	Tuba1c	1.02072e-06	0.0285015	-1.21105	0.171	0.394
Healthy/Tumor Border	Vprbp	1.11849e-06	0.0312315	-0.377661	0.006	0.067
Healthy/Tumor Border	Larp1	1.13989e-06	0.031829	-0.671809	0.015	0.125
Healthy/Tumor Border	Arl4c	1.1573e-06	0.0323152	-1.10927	0.258	0.519
Healthy/Tumor Border	Mapkapk3	1.17449e-06	0.0327954	-0.508083	0.027	0.135
Healthy/Tumor Border	Ggta1	1.27668e-06	0.0356486	-0.812138	0.044	0.202
Healthy/Tumor Border	Abca1	1.36334e-06	0.0380686	-1.21999	0.125	0.356
Healthy/Tumor Border	Srsf2	1.46946e-06	0.0410317	-1.33342	0.112	0.317
Healthy/Tumor Border	Eif5	1.5163e-06	0.0423398	-0.810109	0.446	0.721
Healthy/Tumor Border	Brd2	1.70353e-06	0.0475677	-1.16843	0.285	0.481
Healthy/Tumor Border	Egln3	1.78546e-06	0.0498554	-0.891735	0.211	0.471
Whole Tumor	Dusp1	4.48614e-14	1.25266e-09	1.02527	0.835	0.827
Whole Tumor	Il1b	1.02941e-13	2.87441e-09	1.26171	0.958	0.894
Whole Tumor	Sorl1	5.15019e-13	1.43809e-08	1.08316	0.795	0.615
Whole Tumor	Hdc	5.4987e-12	1.5354e-07	0.834983	0.814	0.692
Whole Tumor	Pim1	1.77384e-11	4.95311e-07	0.812272	0.865	0.817
Whole Tumor	Cd14	1.77465e-11	4.95536e-07	0.916	0.856	0.856
Whole Tumor	G0s2	5.61864e-11	1.56889e-06	1.51516	0.657	0.51
Whole Tumor	Ptprc	8.64259e-11	2.41327e-06	1.03878	0.778	0.683
Whole Tumor	Gda	1.84463e-10	5.15076e-06	1.53649	0.567	0.327
Whole Tumor	S100a8	1.89438e-10	5.28968e-06	1.57132	0.742	0.587
Whole Tumor	Tiparp	1.92746e-10	5.38204e-06	1.43495	0.649	0.452
Whole Tumor	S100a9	3.98733e-10	1.11338e-05	1.18267	0.856	0.721
Whole Tumor	Rap1b	6.36245e-10	1.77659e-05	0.920334	0.693	0.625
Whole Tumor	Zyx	7.45228e-09	0.00020809	1.36471	0.596	0.394
Whole Tumor	Rnf144a	9.72893e-09	0.000271661	1.90029	0.256	0.029
Whole Tumor	Fbxl5	1.40027e-08	0.000390997	1.46656	0.664	0.471
Whole Tumor	Fos	1.42849e-08	0.000398876	1.6045	0.668	0.423
Whole Tumor	Alox5ap	6.11604e-08	0.00170778	1.33822	0.419	0.212
Whole Tumor	Tpd52	2.9581e-07	0.00825992	1.0692	0.62	0.452
Whole Tumor	Rhog	3.19781e-07	0.00892924	1.15076	0.493	0.317
Whole Tumor	Stk17b	3.31354e-07	0.0092524	1.15201	0.609	0.481
Whole Tumor	Dusp16	4.02331e-07	0.0112343	1.12029	0.603	0.413
Whole Tumor	Themis2	4.32033e-07	0.0120636	0.915387	0.556	0.49
Whole Tumor	Ptgs2	4.44317e-07	0.0124067	1.52905	0.554	0.356
Whole Tumor	Gpcpd1	4.88329e-07	0.0136356	1.23097	0.543	0.346
Whole Tumor	Itgal	4.92153e-07	0.0137424	1.44401	0.313	0.096
Whole Tumor	Retnlg	4.97601e-07	0.0138945	1.19888	0.471	0.192
Whole Tumor	Actb	5.34179e-07	0.0149159	0.657193	0.837	0.856
Whole Tumor	Sell	6.67295e-07	0.0186329	1.28094	0.429	0.154
Whole Tumor	Thbs1	8.05367e-07	0.0224883	1.23986	0.636	0.577
Whole Tumor	Lcn2	8.51625e-07	0.0237799	1.87231	0.357	0.125
Whole Tumor	Lsp1	1.38313e-06	0.0386211	1.49178	0.374	0.135

## Sheet: Figure 4j
Supplementary Table 3
Genes significantly positively or negatively correlated with Monocytes/Macrophages Healthy/Tumor Border score in Tumor 1
Corresponds to Figure 4j
Genes Significantly Negatively Correlated with Healthy/Tumor Border Score among Monocytes/Macrophages				Genes Significantly Positively Correlated with Healthy/Tumor Border Score among Monocytes/Macrophages
Gene	Pearson correlation			Gene	Pearson correlation
Gm26917	-0.358077			Ccl3	0.710851
mt-Co1	-0.333499			Cxcl2	0.678375
Cst3	-0.327479			Niacr1	0.641926
Man2b1	-0.301777			Nfkbia	0.624149
Rps5	-0.289673			Fth1	0.619243
Siglec5	-0.28636			Ier3	0.595956
Pik3cd	-0.284821			Ccrl2	0.594513
Rpl4	-0.278769			Dusp1	0.585274
H2afy	-0.267967			Ppp1r15a	0.568882
Gnb2l1	-0.264545			Nfkbiz	0.56685
mt-Nd1	-0.261983			Irg1	0.560377
B4galnt1	-0.255592			Ftl1	0.549657
mt-Nd5	-0.249832			Tnfaip3	0.540567
Hsph1	-0.24849			Ctsb	0.534257
Usp24	-0.244065			Ifrd1	0.513105
Camkk1	-0.240294			Cd274	0.512479
Tmem123	-0.239697			Hilpda	0.509054
Emb	-0.23675			Ubc	0.498681
Coro1a	-0.235974			Atf3	0.495079
Tubb5	-0.235738			Ier5	0.493974
Csk	-0.231988			Tnf	0.488876
Cotl1	-0.231438			Slc11a1	0.485292
Cytip	-0.231138			Pnrc1	0.481498
Dock8	-0.230464			Ets2	0.470077
Sipa1	-0.229924			Il1f9	0.4643
Myadm	-0.228564			Zeb2	0.46195
Gsn	-0.228532			Cd53	0.454581
Tpr	-0.227491			Mcl1	0.452497
Eif3c	-0.226382			Zfp36	0.45082
Nars	-0.225945			Ptafr	0.450429
Alox5	-0.225436			Il1rn	0.449702
Cers6	-0.224728			Clec4d	0.448831
Myh9	-0.224154			Nlrp3	0.447953
Mdh2	-0.223606			Ccl6	0.447434
Pptc7	-0.222181			Cd14	0.43969
Etfb	-0.218608			Gadd45b	0.437655
Cct2	-0.217589			Btg1	0.428835
Serbp1	-0.217011			Smox	0.428536
mt-Nd4	-0.215162			Sqstm1	0.423721
Golga4	-0.21471			Ptgs2	0.419667
Gdi2	-0.214147			Gla	0.417186
Arrb2	-0.213838			Ccnl1	0.416863
Fam49b	-0.209147			Tgoln1	0.414209
Rpl22	-0.208924			Marcksl1	0.414157
Sh3bp1	-0.208771			1110007C09Rik	0.413779
Gm10800	-0.207825			Trib1	0.412561
mt-Cytb	-0.2073			Plaur	0.409348
Arhgdib	-0.207187			Maff	0.408209
Rnpep	-0.206615			Ccl4	0.40782
Tln1	-0.203911			Ankrd33b	0.406061
Hspa1b	-0.203609			Ccr1	0.405314
Glud1	-0.203528			Cstb	0.40289
Rrbp1	-0.203496			Rhov	0.400232
R3hdm4	-0.203416			Clec4e	0.398434
Rpn2	-0.203333			Il1a	0.396141
Grn	-0.201779			Gadd45a	0.383806
Dnajc3	-0.200269			Srgn	0.382709
Ywhab	-0.199533			Junb	0.3807
mt-Nd2	-0.199479			Mir22hg	0.379868
Rps14	-0.199158			Ctsd	0.376176
Smc1a	-0.198241			Egr1	0.373286
Akna	-0.198049			Gp49a	0.372964
Arpc1b	-0.197561			Marcks	0.371253
Rab27a	-0.197158			Slc7a11	0.370919
Csrp1	-0.19609			Sgpl1	0.370454
Rpl13a	-0.195687			Jun	0.367294
Srrt	-0.195641			Tnfrsf1b	0.36628
Cnn2	-0.195251			Suco	0.36582
Ptpn6	-0.195099			Cd24a	0.364474
Cct7	-0.195017			Ralgds	0.361508
Rpl32	-0.193789			Sdcbp	0.359852
Hexb	-0.192956			Cxcl3	0.359328
Pfn1	-0.192415			Plek	0.356305
Hmha1	-0.192385			Lilrb4	0.349452
Mlec	-0.192158			Klf6	0.348638
Was	-0.191922			Ninj1	0.346877
Adamdec1	-0.191656			Sgms2	0.346783
Ybx1	-0.191325			Mxd1	0.344471
Itm2b	-0.191007			Rab20	0.34042
Gnai2	-0.190653			Il23a	0.340339
Ddost	-0.1899			Tgif1	0.339021
Zmiz2	-0.188454			Ctsz	0.334796
Hipk1	-0.188122			Rabgef1	0.33143
Gpd1l	-0.187951			Rnf149	0.329817
Nfam1	-0.187517			Mreg	0.329033
Zfhx3	-0.187256			Arg2	0.32494
Sec11c	-0.18677			Tob1	0.323267
Rap2a	-0.186388			Basp1	0.31974
Smap2	-0.185884			Ubap1	0.318279
Smarca4	-0.185509			Icam1	0.317241
Atp2a3	-0.185478			Emilin2	0.316358
Ddx46	-0.185453			Cited2	0.316019
Atp5f1	-0.184998			Il1b	0.314778
Krtcap2	-0.18491			B2m	0.310791
Plod3	-0.184574			Irak2	0.30963
Eif3h	-0.18453			Rhob	0.309556
Sec63	-0.184338			Eif1	0.308973
Sla	-0.184061			Fnip2	0.308867
Slk	-0.18386			C3	0.307148
Tkt	-0.183839			Tiparp	0.306415
Adrbk1	-0.183057			Ero1l	0.306225
Aes	-0.182555			F10	0.305303
Bag3	-0.182434			Slc15a3	0.305265
Nucks1	-0.182071			Nfkbid	0.305063
Chd8	-0.181974			Hexim1	0.304159
Acly	-0.181875			Sod2	0.302323
Zfp91	-0.181736			Gabarap	0.301375
Fli1	-0.181681			Mapk6	0.299842
Copb2	-0.181252			Btg2	0.298604
Cox5a	-0.181246			Sertad1	0.298039
Ppp6r1	-0.181092			Cd9	0.296242
Dhx9	-0.180942			Dusp5	0.295866
Pde3b	-0.179887			Litaf	0.294097
Rpn1	-0.179565			Chi3l1	0.292707
Mdh1	-0.179284			Sema4d	0.292668
Baz1b	-0.17882			Egln3	0.291993
Hspa1a	-0.178273			Slfn2	0.289186
Ppt1	-0.178256			Wsb1	0.288582
Atp5a1	-0.178244			Bcl2a1b	0.288123
Eif4h	-0.178105			Nampt	0.287315
Hspe1	-0.178071			Wfdc17	0.283082
Actn1	-0.177891			Dusp16	0.279283
Itpkb	-0.177795			Cd44	0.279034
Stat1	-0.177628			Olr1	0.278891
Gyg	-0.177606			Gde1	0.278048
Cox6c	-0.177487			Rab7	0.276983
Cct8	-0.177461			Ddx5	0.276919
Rassf5	-0.1774			Kpna4	0.275395
Sri	-0.177104			Plin2	0.274127
Esyt1	-0.176716			Raf1	0.272852
2610507B11Rik	-0.176704			Samsn1	0.272834
Itch	-0.176433			Mefv	0.272082
Pdia4	-0.176242			5830416P10Rik	0.270825
Eif3b	-0.176123			Pik3ap1	0.269126
Ociad1	-0.175936			Fcgr3	0.269069
Cabin1	-0.175649			Tug1	0.268526
Gars	-0.175447			Fem1c	0.266595
Il1r2	-0.175397			Cdkn1a	0.265585
Wdr1	-0.175285			Lcn2	0.264682
Aldh2	-0.175122			Zc3h12a	0.264379
Atp5c1	-0.175085			Mpeg1	0.263152
Dync1h1	-0.174698			Cflar	0.262885
Plcg2	-0.174662			Zfp36l1	0.260445
Anxa6	-0.17424			1700017B05Rik	0.260126
Eif3d	-0.173703			Mapkapk2	0.259921
Chordc1	-0.173614			Eea1	0.258878
Akr1a1	-0.173536			Cldn1	0.258237
Paics	-0.172905			Tra2a	0.257778
Larp1	-0.172255			Klf2	0.25773
Dnmt1	-0.171868			Sh2b2	0.256577
Sh3bgrl3	-0.171727			Txnrd1	0.255746
Dynll2	-0.171516			Ezr	0.253486
Anp32b	-0.170981			Cebpb	0.25268
Med25	-0.170704			Tnfrsf26	0.251525
Mtss1	-0.170633			Ddx3x	0.250522
Galnt1	-0.170633			Hspa5	0.250488
Nucb2	-0.170537			Fcgr2b	0.250334
Rassf2	-0.170399			Slpi	0.249568
Atrx	-0.170249			Ifnar1	0.24906
Ndufc2	-0.170022			Rab32	0.246962
Phb2	-0.169893			Slc2a1	0.244246
Mfsd6	-0.169847			Inhba	0.243597
Rtn3	-0.16949			Malt1	0.243506
Xbp1	-0.16924			Etf1	0.24297
Gm26870	-0.16922			Erbb2ip	0.242613
Kmt2c	-0.169192			Vps4b	0.238888
Usp15	-0.169017			Hbegf	0.237966
Stim1	-0.168948			KCTD12	0.236993
Ehmt2	-0.168314			Hmox1	0.236848
Pstpip1	-0.168306			Csrnp1	0.23667
Mark2	-0.167842			Msn	0.236669
Pik3r5	-0.167596			Cd97	0.236637
Minos1	-0.167135			Upp1	0.236025
Ppp1ca	-0.167002			Stx11	0.23593
Uggt1	-0.166991			Psap	0.233879
Mapk14	-0.166898			Osm	0.233613
Gpx1	-0.166878			Vmp1	0.233425
Tcp1	-0.166796			Pim1	0.233121
Dhx15	-0.166488			Sh2d3c	0.232239
Atpif1	-0.166278			H3f3b	0.231778
Sft2d2	-0.166164			Klf10	0.231534
Eif3f	-0.166055			Cpne2	0.231363
Cox6a1	-0.165944			2810474O19Rik	0.230857
Ndst1	-0.165933			Asprv1	0.22928
Uqcrc1	-0.165912			C030046E11Rik	0.228919
Eprs	-0.165844			Vps37b	0.228518
Eef2k	-0.165599			Npepps	0.228455
Rplp0	-0.165493			Bcl2a1a	0.227961
Xpo7	-0.165473			Tmem189	0.226783
Ndufb10	-0.165353			Msrb1	0.226394
Abi3	-0.164698			Rab9	0.226149
Gbf1	-0.164512			Slc31a2	0.225662
Eif3l	-0.164481			Polr2a	0.225007
Akap8	-0.164377			Gas2l3	0.223855
Kmt2d	-0.164322			Fuca2	0.223619
Tmco1	-0.164199			Lasp1	0.223441
Ssh2	-0.164087			Traf1	0.223397
Usp48	-0.163777			Txn1	0.22121
Dr1	-0.163623			Ddit4	0.220378
Pmepa1	-0.163404			Dedd2	0.219099
Efcab14	-0.163393			Igf2r	0.219064
Mob3a	-0.163264			Alcam	0.218896
2510009E07Rik	-0.163237			Fmnl2	0.217733
Ptpn7	-0.163234			Sat1	0.217622
Copa	-0.162804			Kdm6b	0.215067
Pla2g7	-0.162195			S100a8	0.214578
Gnas	-0.16219			BC005537	0.214151
Idh3g	-0.161515			Tgm2	0.214091
Igsf8	-0.161422			Mllt6	0.213991
Abce1	-0.161136			Csf3r	0.212923
Usp7	-0.160898			Bsg	0.212503
Hcls1	-0.16077			Dgat2	0.212045
Slc38a10	-0.160564			AA467197	0.211687
Tars	-0.160512			Tlr6	0.21099
Pygo2	-0.16048			Map3k8	0.210648
Pcmt1	-0.160414			Cd300lf	0.210568
Ndufb8	-0.160267			Tlr13	0.210335
Plcl2	-0.159996			Smcr8	0.209424
Hdgf	-0.159756			Eif5	0.209175
Rogdi	-0.15965			Fmnl1	0.209144
Sh3pxd2b	-0.159626			Gpcpd1	0.208477
Pygl	-0.159474			Irak3	0.208392
Bms1	-0.159321			Esd	0.2074
Pdia3	-0.159312			Atf4	0.20694
Hsd17b11	-0.158826			Ell	0.206783
Akap9	-0.158718			Nr4a3	0.206485
Lyl1	-0.158403			3110043O21Rik	0.206352
Kat6a	-0.158291			Skil	0.206325
Traf3ip3	-0.15795			Rnf19b	0.205554
Psmd3	-0.157858			Dusp2	0.204503
Herc2	-0.157793			Grina	0.20262
Ubqln1	-0.157694			Mpp1	0.202566
Aco2	-0.157663			Plekho2	0.200879
Rps24	-0.157192			Arid5b	0.200772
Tm9sf3	-0.157151			Ltf	0.200406
Fip1l1	-0.157			Pts	0.199376
Hspd1	-0.156938			Fbxl3	0.199225
Adam15	-0.15691			Rgcc	0.199094
Vps26b	-0.156903			Srxn1	0.198916
Vdac2	-0.1569			F3	0.198566
Mmp9	-0.156659			Arl5b	0.198491
Anxa1	-0.156577			Ubb	0.198461
Limd2	-0.156412			Blcap	0.197734
Nek7	-0.156256			Rab11fip1	0.197025
Lcp1	-0.155984			Fbxl5	0.194794
Cops5	-0.155551			Bcl2l11	0.192644
Ccnd3	-0.155475			Atp6v1c1	0.191186
Tcf20	-0.155442			Gpr84	0.190095
Ivns1abp	-0.155201			Klhl24	0.190052
Chd6	-0.15504			Ggta1	0.190004
Ssrp1	-0.154914			Fam71f2	0.189955
Brpf1	-0.15484			4930430E12Rik	0.189765
Phf17	-0.15483			Plgrkt	0.189574
Ndufa13	-0.154555			Sgk1	0.189353
Ppp2r4	-0.154547			Gdap10	0.189027
Arhgef2	-0.154509			Malat1	0.188371
Pkn1	-0.154348			Rilpl2	0.188003
Tex261	-0.154265			Adam8	0.187954
Slc25a11	-0.154259			F630028O10Rik	0.187606
Smpdl3a	-0.15413			Id2	0.187366
Mapk3	-0.153982			Plau	0.187197
Arhgap30	-0.153892			Rab8b	0.187118
Adcy7	-0.153863			Gm15832	0.186898
Cmtm6	-0.153822			Il10rb	0.186698
Zyx	-0.153717			Dgkz	0.186209
Atp5d	-0.153643			Ccdc126	0.186117
Capns1	-0.153591			Neat1	0.186094
Fuca1	-0.153433			Cln5	0.186084
Wdfy4	-0.153302			Mafk	0.185792
Idh2	-0.153286			Pmaip1	0.185624
Uba5	-0.153125			Hnrnph2	0.185591
Ndufb11	-0.152801			Fnip1	0.185379
Top2b	-0.152755			Tlr4	0.18532
Uqcrc2	-0.15274			Adnp2	0.184605
Scarb1	-0.152432			Kdm3a	0.18429
Hsp90ab1	-0.152355			Schip1	0.183993
Stk24	-0.152275			Ube2b	0.183696
Fam120a	-0.152115			Slc3a2	0.181832
Rps10	-0.152114			Nabp1	0.180922
Ptpn18	-0.151806			Adipor1	0.180454
Smc3	-0.151499			Furin	0.179869
Gm2a	-0.151232			Vasp	0.17971
Ptbp1	-0.151093			Fgd3	0.179306
Hnrnpd	-0.151016			Gm14005	0.1788
Copz1	-0.15053			Ptbp3	0.178495
Tspan31	-0.150491			Havcr2	0.178241
Celf1	-0.150465			Tyrobp	0.178021
Eif5b	-0.150426			Tecpr1	0.177979
Sec16a	-0.15041			Tbc1d2	0.176433
Gpr171	-0.150387			Clk1	0.175975
Dip2c	-0.150339			Alkbh5	0.174428
Atp5o	-0.150327			Atp6v1a	0.173558
Spcs3	-0.150307			Fcer1g	0.173445
Psmd2	-0.150221			Entpd1	0.172977
Asnsd1	-0.150106			Lgmn	0.172352
Golgb1	-0.150022			Vps26a	0.172102
Smg5	-0.149947			Dnajb9	0.171135
Ppig	-0.149906			Zswim4	0.170688
Stk4	-0.149712			Hdc	0.170199
Asxl2	-0.149107			Rlf	0.170151
Dok3	-0.148937			Socs3	0.169474
Ltc4s	-0.148919			Zbtb21	0.169429
Stip1	-0.148796			Nfe2l2	0.169018
Apoe	-0.148211			Pcf11	0.168979
Cyld	-0.14819			Bhlhe40	0.168805
Emr4	-0.148183			Pfkl	0.168686
Itm2c	-0.148172			Znrf1	0.168561
Sec61a1	-0.14812			Ccnl2	0.168365
Lsp1	-0.148116			Bnip3	0.168269
Casp2	-0.148042			Zfand2a	0.167443
Atp5b	-0.147889			Gna13	0.166719
Kidins220	-0.147811			Rap1b	0.166557
Adsl	-0.147716			Nr4a1	0.165753
Unc93b1	-0.147713			Kansl1l	0.165156
Cpsf2	-0.147698			Fbxo30	0.165097
Zfp217	-0.147463			Ehd1	0.163865
Srp14	-0.147434			Ctsl	0.163652
Slc35c2	-0.14737			Thbs1	0.163368
Hspa4	-0.14735			Pkm	0.16288
Prkcb	-0.147347			Gpr137b-ps	0.162836
Eif2ak3	-0.147243			Gpsm1	0.161062
				Azin1	0.160983
				Ptpn12	0.160496
				Gm17024	0.159032
				Ptpn23	0.158423
				Ndfip2	0.157746
				Txnip	0.15744
				Fndc3a	0.15743
				Bcl2a1c	0.157401
				P2ry2	0.157199
				Chst11	0.157016
				S100a9	0.156715
				Tmem38b	0.156243
				P4ha1	0.156004
				Aldoa	0.155914
				Gm14023	0.155704
				Sirt1	0.155415
				Fas	0.154752
				Hectd1	0.154602
				Gpr35	0.154119
				Cxcl1	0.154048
				Slc25a37	0.153938
				Ing3	0.153759
				Smim14	0.153478
				Stfa2l1	0.153371
				Zfand5	0.15329
				Zfp503	0.151631
				Pnp	0.151626
				H2-Q10	0.151604
				Cd63	0.150902
				Gns	0.150542
				Amdhd2	0.15039
				Sra1	0.15033
				Osbpl8	0.15027
				Tlr2	0.150018
				Tnfrsf23	0.149728
				Plk2	0.148489
				Tatdn2	0.147838
				Cd84	0.147824
				Id1	0.147333
