# Supplementary material for: Live cell tagging tracking and isolation for spatial transcriptomics using photoactivatable cell dyes
Source: Nat Commun. 2021 Aug 17;12:4995. doi: 10.1038/s41467-021-25279-y (PMC8371137; doi:10.1038/s41467-021-25279-y)
Supplement: Supplementary file 8 — Source Data [file 41467_2021_25279_MOESM8_ESM.xlsx]

## Sheet: Figure 2f
	Green	Rest	Reference
G0/1	46	136	1487
G2M	81	81	703
S	60	49	945

## Sheet: Figure 2h
	Green	Rest	Reference
Stem.1	93	64	677
Stem.2	31	38	661
Cycling TA	14	30	350
Enterocyte.1	10	43	773
Enterocyte.2	24	69	482
Goblet	15	22	192

## Sheet: Figure 4f
array	Clusters.Names	Cell Type Proportion	Condition
1A	Areg+ Macrophages	0.0153846	WholeTumor.1
1A	Arg1+ Macrophages	0.0128205	WholeTumor.1
1A	B Cells	0.0846154	WholeTumor.1
1A	C1q+ Macrophages	0.0589744	WholeTumor.1
1A	Ccl17+ Ccr7+ DCs	0.0282051	WholeTumor.1
1A	Ccr2+ Macrophages	0.0153846	WholeTumor.1
1A	Ccr7+ Ccl22+ DCs	0.0025641	WholeTumor.1
1A	Cytotoxic T Cells NK Cells	0.0230769	WholeTumor.1
1A	Fibroblasts	0.0128205	WholeTumor.1
1A	Krt+ Tumor	0.0102564	WholeTumor.1
1A	Lpl+ Chi3l3+ Macrophages	0.0564103	WholeTumor.1
1A	Lymphatic Endothelial Cells	0.0128205	WholeTumor.1
1A	Monocytes or Macrophages	0.248718	WholeTumor.1
1A	Quiescent Tumor	0.346154	WholeTumor.1
1A	S1pr1+ T Cells	0.025641	WholeTumor.1
1A	Sftp+ Tumor	0.0153846	WholeTumor.1
1A	Sox4+ Tumor	0	WholeTumor.1
1A	Th17 and Regulatory T Cells	0.0282051	WholeTumor.1
1A	Th2 T Cells	0.0025641	WholeTumor.1
1A	Tnfrsf9+ Macrophages	0	WholeTumor.1
2B	Areg+ Macrophages	0.0043573	WholeTumor.1
2B	Arg1+ Macrophages	0.0675381	WholeTumor.1
2B	B Cells	0.117647	WholeTumor.1
2B	C1q+ Macrophages	0.0479303	WholeTumor.1
2B	Ccl17+ Ccr7+ DCs	0.0501089	WholeTumor.1
2B	Ccr2+ Macrophages	0.00653595	WholeTumor.1
2B	Ccr7+ Ccl22+ DCs	0.00217865	WholeTumor.1
2B	Cytotoxic T Cells NK Cells	0.0348584	WholeTumor.1
2B	Fibroblasts	0.0152505	WholeTumor.1
2B	Krt+ Tumor	0.00653595	WholeTumor.1
2B	Lpl+ Chi3l3+ Macrophages	0.0653595	WholeTumor.1
2B	Lymphatic Endothelial Cells	0.043573	WholeTumor.1
2B	Monocytes or Macrophages	0.444444	WholeTumor.1
2B	Quiescent Tumor	0.0108932	WholeTumor.1
2B	S1pr1+ T Cells	0.0522876	WholeTumor.1
2B	Sftp+ Tumor	0.0108932	WholeTumor.1
2B	Sox4+ Tumor	0	WholeTumor.1
2B	Th17 and Regulatory T Cells	0.0196078	WholeTumor.1
2B	Th2 T Cells	0	WholeTumor.1
2B	Tnfrsf9+ Macrophages	0	WholeTumor.1
3C	Areg+ Macrophages	0.015625	WholeTumor.1
3C	Arg1+ Macrophages	0.0234375	WholeTumor.1
3C	B Cells	0.096875	WholeTumor.1
3C	C1q+ Macrophages	0.059375	WholeTumor.1
3C	Ccl17+ Ccr7+ DCs	0.0375	WholeTumor.1
3C	Ccr2+ Macrophages	0.040625	WholeTumor.1
3C	Ccr7+ Ccl22+ DCs	0.0046875	WholeTumor.1
3C	Cytotoxic T Cells NK Cells	0.0234375	WholeTumor.1
3C	Fibroblasts	0.01875	WholeTumor.1
3C	Krt+ Tumor	0.0015625	WholeTumor.1
3C	Lpl+ Chi3l3+ Macrophages	0.05625	WholeTumor.1
3C	Lymphatic Endothelial Cells	0.0265625	WholeTumor.1
3C	Monocytes or Macrophages	0.353125	WholeTumor.1
3C	Quiescent Tumor	0.167187	WholeTumor.1
3C	S1pr1+ T Cells	0.0265625	WholeTumor.1
3C	Sftp+ Tumor	0.0109375	WholeTumor.1
3C	Sox4+ Tumor	0	WholeTumor.1
3C	Th17 and Regulatory T Cells	0.03125	WholeTumor.1
3C	Th2 T Cells	0.00625	WholeTumor.1
3C	Tnfrsf9+ Macrophages	0	WholeTumor.1
4D	Areg+ Macrophages	0.0337079	HealthyTumorBorder.1
4D	Arg1+ Macrophages	0.0524345	HealthyTumorBorder.1
4D	B Cells	0.114232	HealthyTumorBorder.1
4D	C1q+ Macrophages	0.200375	HealthyTumorBorder.1
4D	Ccl17+ Ccr7+ DCs	0.0430712	HealthyTumorBorder.1
4D	Ccr2+ Macrophages	0.00374532	HealthyTumorBorder.1
4D	Ccr7+ Ccl22+ DCs	0.00374532	HealthyTumorBorder.1
4D	Cytotoxic T Cells NK Cells	0.00374532	HealthyTumorBorder.1
4D	Fibroblasts	0.0093633	HealthyTumorBorder.1
4D	Krt+ Tumor	0	HealthyTumorBorder.1
4D	Lpl+ Chi3l3+ Macrophages	0.0262172	HealthyTumorBorder.1
4D	Lymphatic Endothelial Cells	0.00374532	HealthyTumorBorder.1
4D	Monocytes or Macrophages	0.194757	HealthyTumorBorder.1
4D	Quiescent Tumor	0.220974	HealthyTumorBorder.1
4D	S1pr1+ T Cells	0.0393258	HealthyTumorBorder.1
4D	Sftp+ Tumor	0.0131086	HealthyTumorBorder.1
4D	Sox4+ Tumor	0.00187266	HealthyTumorBorder.1
4D	Th17 and Regulatory T Cells	0.0280899	HealthyTumorBorder.1
4D	Th2 T Cells	0.00187266	HealthyTumorBorder.1
4D	Tnfrsf9+ Macrophages	0.00561798	HealthyTumorBorder.1
5E	Areg+ Macrophages	0.00191939	WholeTumor.2
5E	Arg1+ Macrophages	0.122841	WholeTumor.2
5E	B Cells	0.00383877	WholeTumor.2
5E	C1q+ Macrophages	0.00383877	WholeTumor.2
5E	Ccl17+ Ccr7+ DCs	0.00575816	WholeTumor.2
5E	Ccr2+ Macrophages	0	WholeTumor.2
5E	Ccr7+ Ccl22+ DCs	0.00575816	WholeTumor.2
5E	Cytotoxic T Cells NK Cells	0.00191939	WholeTumor.2
5E	Fibroblasts	0	WholeTumor.2
5E	Krt+ Tumor	0.0921305	WholeTumor.2
5E	Lpl+ Chi3l3+ Macrophages	0.00191939	WholeTumor.2
5E	Lymphatic Endothelial Cells	0.00767754	WholeTumor.2
5E	Monocytes or Macrophages	0.316699	WholeTumor.2
5E	Quiescent Tumor	0.370441	WholeTumor.2
5E	S1pr1+ T Cells	0.00191939	WholeTumor.2
5E	Sftp+ Tumor	0.0268714	WholeTumor.2
5E	Sox4+ Tumor	0.0115163	WholeTumor.2
5E	Th17 and Regulatory T Cells	0.00767754	WholeTumor.2
5E	Th2 T Cells	0.00959693	WholeTumor.2
5E	Tnfrsf9+ Macrophages	0.00767754	WholeTumor.2
6F	Areg+ Macrophages	0.00166667	WholeTumor.2
6F	Arg1+ Macrophages	0.1	WholeTumor.2
6F	B Cells	0.0233333	WholeTumor.2
6F	C1q+ Macrophages	0.0133333	WholeTumor.2
6F	Ccl17+ Ccr7+ DCs	0.005	WholeTumor.2
6F	Ccr2+ Macrophages	0.00166667	WholeTumor.2
6F	Ccr7+ Ccl22+ DCs	0.00833333	WholeTumor.2
6F	Cytotoxic T Cells NK Cells	0.00333333	WholeTumor.2
6F	Fibroblasts	0.0133333	WholeTumor.2
6F	Krt+ Tumor	0.101667	WholeTumor.2
6F	Lpl+ Chi3l3+ Macrophages	0	WholeTumor.2
6F	Lymphatic Endothelial Cells	0.005	WholeTumor.2
6F	Monocytes or Macrophages	0.568333	WholeTumor.2
6F	Quiescent Tumor	0.055	WholeTumor.2
6F	S1pr1+ T Cells	0.00333333	WholeTumor.2
6F	Sftp+ Tumor	0.0316667	WholeTumor.2
6F	Sox4+ Tumor	0.005	WholeTumor.2
6F	Th17 and Regulatory T Cells	0.00666667	WholeTumor.2
6F	Th2 T Cells	0.03	WholeTumor.2
6F	Tnfrsf9+ Macrophages	0.0233333	WholeTumor.2
7G	Areg+ Macrophages	0	WholeTumor.2
7G	Arg1+ Macrophages	0.08577	WholeTumor.2
7G	B Cells	0.0155945	WholeTumor.2
7G	C1q+ Macrophages	0.00389864	WholeTumor.2
7G	Ccl17+ Ccr7+ DCs	0.00584795	WholeTumor.2
7G	Ccr2+ Macrophages	0	WholeTumor.2
7G	Ccr7+ Ccl22+ DCs	0.00389864	WholeTumor.2
7G	Cytotoxic T Cells NK Cells	0	WholeTumor.2
7G	Fibroblasts	0.00779727	WholeTumor.2
7G	Krt+ Tumor	0.0623782	WholeTumor.2
7G	Lpl+ Chi3l3+ Macrophages	0.00194932	WholeTumor.2
7G	Lymphatic Endothelial Cells	0.00779727	WholeTumor.2
7G	Monocytes or Macrophages	0.327485	WholeTumor.2
7G	Quiescent Tumor	0.409357	WholeTumor.2
7G	S1pr1+ T Cells	0.00779727	WholeTumor.2
7G	Sftp+ Tumor	0.0214425	WholeTumor.2
7G	Sox4+ Tumor	0.00779727	WholeTumor.2
7G	Th17 and Regulatory T Cells	0.00194932	WholeTumor.2
7G	Th2 T Cells	0.0136452	WholeTumor.2
7G	Tnfrsf9+ Macrophages	0.0155945	WholeTumor.2
9I	Areg+ Macrophages	0	HealthyTumorBorder.2
9I	Arg1+ Macrophages	0	HealthyTumorBorder.2
9I	B Cells	0	HealthyTumorBorder.2
9I	C1q+ Macrophages	0.00145773	HealthyTumorBorder.2
9I	Ccl17+ Ccr7+ DCs	0	HealthyTumorBorder.2
9I	Ccr2+ Macrophages	0	HealthyTumorBorder.2
9I	Ccr7+ Ccl22+ DCs	0	HealthyTumorBorder.2
9I	Cytotoxic T Cells NK Cells	0	HealthyTumorBorder.2
9I	Fibroblasts	0	HealthyTumorBorder.2
9I	Krt+ Tumor	0.0131195	HealthyTumorBorder.2
9I	Lpl+ Chi3l3+ Macrophages	0	HealthyTumorBorder.2
9I	Lymphatic Endothelial Cells	0	HealthyTumorBorder.2
9I	Monocytes or Macrophages	0.699708	HealthyTumorBorder.2
9I	Quiescent Tumor	0.279883	HealthyTumorBorder.2
9I	S1pr1+ T Cells	0.00145773	HealthyTumorBorder.2
9I	Sftp+ Tumor	0.00145773	HealthyTumorBorder.2
9I	Sox4+ Tumor	0.00145773	HealthyTumorBorder.2
9I	Th17 and Regulatory T Cells	0.00145773	HealthyTumorBorder.2
9I	Th2 T Cells	0	HealthyTumorBorder.2
9I	Tnfrsf9+ Macrophages	0	HealthyTumorBorder.2
